# Supplementary material for: Estimating PM2.5 Concentrations in Xi'an City Using a Generalized Additive Model with Multi-Source Monitoring Data
Source: PLoS One. 2015 Nov 5;10(11):e0142149. doi: 10.1371/journal.pone.0142149 (PMC4634950; doi:10.1371/journal.pone.0142149)
Supplement: S1 Appendix — (XLSX) [file pone.0142149.s001.xlsx]

## Sheet: Sheet1
	Day	Month	Week	Time	ObservationPoint	PM25	SO2	NO2	CO	O3	AOT	Temperature	winddirection	windscale	Lo	La
1	1	1	2	2013-01-01	1	NA	NA	NA	NA	NA	0.376474	\	0	3	108.971	34.3907
2	2	1	3	2013-01-02	1	NA	NA	NA	NA	NA	0.274493	-2.5	45	3	108.971	34.3907
3	3	1	4	2013-01-03	1	NA	NA	NA	NA	NA	0.418677	-3.5	0	3	108.971	34.3907
4	4	1	5	2013-01-04	1	NA	NA	NA	NA	NA	0.352796	-3	0	3	108.971	34.3907
5	5	1	6	2013-01-05	1	303	68	59	76	11	0.604576	-2.5	180	3	108.971	34.3907
6	6	1	7	2013-01-06	1	419	71	73	99	8	0.339998	-2.5	180	3	108.971	34.3907
7	7	1	1	2013-01-07	1	373	68	84	104	10	0.607412	-1	-135	3	108.971	34.3907
8	8	1	2	2013-01-08	1	446	57	70	107	11	0.413507	-0.5	180	3	108.971	34.3907
9	9	1	3	2013-01-09	1	216	33	30	93	6	0.356322	0	90	3	108.971	34.3907
10	10	1	4	2013-01-10	1	317	38	40	105	8	0.484921	-1	45	3	108.971	34.3907
11	11	1	5	2013-01-11	1	272	52	45	102	11	0.390203	1	180	3	108.971	34.3907
12	12	1	6	2013-01-12	1	217	41	38	102	7	0.413297	2	-90	3	108.971	34.3907
13	13	1	7	2013-01-13	1	390	38	40	110	7	0.514595	2	0	3	108.971	34.3907
14	14	1	1	2013-01-14	1	404	57	60	111	8	0.208121	0.5	0	3	108.971	34.3907
15	15	1	2	2013-01-15	1	200	51	49	101	10	0.429735	1.5	-90	3	108.971	34.3907
16	16	1	3	2013-01-16	1	222	65	78	106	10	0.328632	3	0	3	108.971	34.3907
17	17	1	4	2013-01-17	1	196	66	69	112	12	0.38562	2.5	0	3	108.971	34.3907
18	18	1	5	2013-01-18	1	300	88	102	123	7	0.549111	1.5	0	3	108.971	34.3907
19	19	1	6	2013-01-19	1	410	84	102	135	6	0.694731	1	180	3	108.971	34.3907
20	20	1	7	2013-01-20	1	398	71	89	135	6	0.681526	0	-90	3	108.971	34.3907
21	21	1	1	2013-01-21	1	75	52	47	114	17	0.668321	2	-135	3	108.971	34.3907
22	22	1	2	2013-01-22	1	123	57	61	106	17	0.708155	3.5	0	3	108.971	34.3907
23	23	1	3	2013-01-23	1	286	59	85	109	16	0.520994	4	-135	3	108.971	34.3907
24	24	1	4	2013-01-24	1	67	38	40	100	23	0.123135	3.5	135	3	108.971	34.3907
25	25	1	5	2013-01-25	1	185	30	67	105	20	0.210167	5	45	3	108.971	34.3907
26	26	1	6	2013-01-26	1	272	30	83	109	14	0.240302	5.5	180	3	108.971	34.3907
27	27	1	7	2013-01-27	1	192	35	73	108	3	0.326797	6	45	3	108.971	34.3907
28	28	1	1	2013-01-28	1	349	83	99	113	15	0.436091	5.5	-135	3	108.971	34.3907
29	29	1	2	2013-01-29	1	327	104	83	114	26	0.495724	5.5	-135	3	108.971	34.3907
30	30	1	3	2013-01-30	1	460	108	105	114	18	0.429927	6.5	-90	3	108.971	34.3907
31	31	1	4	2013-01-31	1	315	107	93	103	15	1.20335	6	-135	3	108.971	34.3907
32	32	2	5	2013-02-01	1	430	100	97	106	17	0.208949	5.5	0	3	108.971	34.3907
33	33	2	6	2013-02-02	1	396	109	77	108	18	1.02038	4.5	0	3	108.971	34.3907
34	34	2	7	2013-02-03	1	219	102	57	106	13	0.372438	5	-90	3	108.971	34.3907
35	35	2	1	2013-02-04	1	201	89	48	106	13	0.533786	5	180	3	108.971	34.3907
36	36	2	2	2013-02-05	1	180	89	54	104	30	0.39169	5.5	-90	3	108.971	34.3907
37	37	2	3	2013-02-06	1	324	103	59	107	20	0.219187	3.5	0	3	108.971	34.3907
38	38	2	4	2013-02-07	1	223	85	40	105	26	0.237205	1.5	-90	3	108.971	34.3907
39	39	2	5	2013-02-08	1	170	69	35	105	25	0.181328	1.5	0	3	108.971	34.3907
40	40	2	6	2013-02-09	1	320	82	32	108	45	0.73716	2.5	180	3	108.971	34.3907
41	41	2	7	2013-02-10	1	464	98	34	114	42	0.242811	3.5	135	3	108.971	34.3907
42	42	2	1	2013-02-11	1	299	74	27	117	31	0.489986	2	-135	3	108.971	34.3907
43	43	2	2	2013-02-12	1	221	77	22	119	45	0.367641	2.5	0	3	108.971	34.3907
44	44	2	3	2013-02-13	1	103	76	24	119	45	0.671647	4	45	3	108.971	34.3907
45	45	2	4	2013-02-14	1	188	81	34	121	39	0.44282	4	180	3	108.971	34.3907
46	46	2	5	2013-02-15	1	103	50	20	121	50	0.511048	4	180	3	108.971	34.3907
47	47	2	6	2013-02-16	1	311	79	32	129	48	1.19857	5.5	45	3	108.971	34.3907
48	48	2	7	2013-02-17	1	327	91	40	121	38	0.827699	4	0	3	108.971	34.3907
49	49	2	1	2013-02-18	1	130	24	30	84	14	0.674971	3.5	180	3	108.971	34.3907
50	50	2	2	2013-02-19	1	144	32	33	83	10	0.522243	3	NA	3	108.971	34.3907
51	51	2	3	2013-02-20	1	162	37	35	85	21	1.65854	4.5	0	3	108.971	34.3907
52	52	2	4	2013-02-21	1	212	31	48	87	30	1.21864	4.5	0	3	108.971	34.3907
53	53	2	5	2013-02-22	1	205	37	44	89	34	0.422938	7	0	3	108.971	34.3907
54	54	2	6	2013-02-23	1	235	45	48	96	38	0.882822	8	45	3	108.971	34.3907
55	55	2	7	2013-02-24	1	333	59	54	101	38	0.640246	9.5	0	3	108.971	34.3907
56	56	2	1	2013-02-25	1	309	52	52	101	17	1.09245	9	-45	3	108.971	34.3907
57	57	2	2	2013-02-26	1	426	64	74	105	18	0.400878	8	NA	3	108.971	34.3907
58	58	2	3	2013-02-27	1	380	57	63	73	41	1.62053	9.5	NA	3	108.971	34.3907
59	59	2	4	2013-02-28	1	271	56	59	NA	36	1.05181	10	135	3	108.971	34.3907
60	60	3	5	2013-03-01	1	58	35	29	9	20	0.483078	6	90	4	108.971	34.3907
61	61	3	6	2013-03-02	1	117	48	52	29	20	0.860984	7	NA	3	108.971	34.3907
62	62	3	7	2013-03-03	1	192	50	57	49	25	0.551772	8.5	90	3	108.971	34.3907
63	63	3	1	2013-03-04	1	173	51	53	61	28	0.617043	11	0	3	108.971	34.3907
64	64	3	2	2013-03-05	1	218	55	60	76	30	0.483662	12.5	0	3	108.971	34.3907
65	65	3	3	2013-03-06	1	183	51	54	85	29	0.764447	12.5	135	3	108.971	34.3907
66	66	3	4	2013-03-07	1	203	56	72	104	25	0.681999	14.5	180	3	108.971	34.3907
67	67	3	5	2013-03-08	1	200	59	69	107	34	0.272215	18	0	3	108.971	34.3907
68	68	3	6	2013-03-09	1	256	47	44	109	22	1.85302	19	180	3	108.971	34.3907
69	69	3	7	2013-03-10	1	102	26	25	113	21	0.950169	13.5	90	4	108.971	34.3907
70	70	3	1	2013-03-11	1	89	31	33	116	21	1.67334	12.5	0	3	108.971	34.3907
71	71	3	2	2013-03-12	1	246	52	50	105	16	1.69897	11	-135	3	108.971	34.3907
72	72	3	3	2013-03-13	1	260	52	43	57	23	1.72461	13	180	3	108.971	34.3907
73	73	3	4	2013-03-14	1	147	37	30	48	33	0.966425	11.5	0	3	108.971	34.3907
74	74	3	5	2013-03-15	1	180	49	40	62	42	1.28846	12.5	0	3	108.971	34.3907
75	75	3	6	2013-03-16	1	247	53	49	62	26	1.6695	10	0	3	108.971	34.3907
76	76	3	7	2013-03-17	1	192	53	47	55	43	1.15353	14.5	135	4	108.971	34.3907
77	77	3	1	2013-03-18	1	150	61	59	70	32	0.649118	17	135	4	108.971	34.3907
78	78	3	2	2013-03-19	1	212	67	75	94	24	0.587505	18.5	180	3	108.971	34.3907
79	79	3	3	2013-03-20	1	140	50	43	80	40	0.448932	17	-135	3	108.971	34.3907
80	80	3	4	2013-03-21	1	162	41	48	94	30	0.7706	16	-45	3	108.971	34.3907
81	81	3	5	2013-03-22	1	216	52	57	101	35	0.872835	14.5	-135	3	108.971	34.3907
82	82	3	6	2013-03-23	1	183	60	54	101	39	0.385078	17	-135	3	108.971	34.3907
83	83	3	7	2013-03-24	1	113	33	25	89	43	1.21686	14.5	135	3	108.971	34.3907
84	84	3	1	2013-03-25	1	115	38	33	99	NA	0.46143	13.5	0	3	108.971	34.3907
85	85	3	2	2013-03-26	1	153	31	43	101	40	0.54974	13.5	0	3	108.971	34.3907
86	86	3	3	2013-03-27	1	127	51	59	103	39	0.355551	16	NA	3	108.971	34.3907
87	87	3	4	2013-03-28	1	180	53	59	108	43	0.491013	16	45	3	108.971	34.3907
88	88	3	5	2013-03-29	1	183	46	38	111	39	1.336	17	0	3	108.971	34.3907
89	89	3	6	2013-03-30	1	198	45	45	113	46	1.06739	17	0	3	108.971	34.3907
90	90	3	7	2013-03-31	1	203	40	40	114	43	1.82739	17.5	NA	3	108.971	34.3907
91	91	4	1	2013-04-01	1	253	50	58	120	51	0.816371	16	-90	3	108.971	34.3907
92	92	4	2	2013-04-02	1	105	47	42	117	30	0.935299	14	45	3	108.971	34.3907
93	93	4	3	2013-04-03	1	173	56	44	105	61	0.880226	16	180	3	108.971	34.3907
94	94	4	4	2013-04-04	1	133	23	25	76	23	1.39522	14	NA	3	108.971	34.3907
95	95	4	5	2013-04-05	1	57	21	24	79	20	0.310296	12	180	4	108.971	34.3907
96	96	4	6	2013-04-06	1	87	18	25	88	26	0.315044	11.5	NA	3	108.971	34.3907
97	97	4	7	2013-04-07	1	102	59	47	79	39	0.571319	14	45	3	108.971	34.3907
98	98	4	1	2013-04-08	1	94	26	32	75	35	0.544387	15	135	3	108.971	34.3907
99	99	4	2	2013-04-09	1	43	26	28	80	44	0.341685	12.5	45	4	108.971	34.3907
100	100	4	3	2013-04-10	1	67	24	38	70	44	0.32958	12.5	NA	3	108.971	34.3907
101	101	4	4	2013-04-11	1	103	44	47	56	46	0.426093	15.5	0	3	108.971	34.3907
102	102	4	5	2013-04-12	1	103	48	58	50	45	0.640811	18	-90	3	108.971	34.3907
103	103	4	6	2013-04-13	1	108	63	58	69	46	0.313143	20	-135	3	108.971	34.3907
104	104	4	7	2013-04-14	1	110	51	NA	49	49	0.411962	22.5	NA	3	108.971	34.3907
105	105	4	1	2013-04-15	1	103	54	60	39	59	0.54574	24	-90	3	108.971	34.3907
106	106	4	2	2013-04-16	1	80	44	57	18	58	0.710499	25	-90	3	108.971	34.3907
107	107	4	3	2013-04-17	1	118	55	38	22	90	0.610079	26	180	3	108.971	34.3907
108	108	4	4	2013-04-18	1	143	26	28	15	23	3.79779	NA	0	3	108.971	34.3907
109	109	4	5	2013-04-19	1	83	18	25	32	14	1.21153	15.5	0	5	108.971	34.3907
110	110	4	6	2013-04-20	1	87	16	24	36	10	0.782947	12.5	0	3	108.971	34.3907
111	111	4	7	2013-04-21	1	134	23	28	45	19	1.46049	13	0	3	108.971	34.3907
112	112	4	1	2013-04-22	1	236	25	35	52	15	0.756472	12	-135	3	108.971	34.3907
113	113	4	2	2013-04-23	1	232	42	49	NA	35	0.978936	17.5	180	3	108.971	34.3907
114	114	4	3	2013-04-24	1	182	43	49	NA	48	0.874706	19	0	3	108.971	34.3907
115	115	4	4	2013-04-25	1	90	38	44	NA	60	0.611589	21	45	3	108.971	34.3907
116	116	4	5	2013-04-26	1	80	44	44	NA	78	0.457701	22	0	3	108.971	34.3907
117	117	4	6	2013-04-27	1	138	41	64	29	94	0.383082	22.5	0	3	108.971	34.3907
118	118	4	7	2013-04-28	1	142	46	50	44	98	1.5051	25	NA	3	108.971	34.3907
119	119	4	1	2013-04-29	1	68	46	44	NA	41	0.334511	20	-135	3	108.971	34.3907
120	120	4	2	2013-04-30	1	59	37	40	NA	77	0.280867	18.5	45	3	108.971	34.3907
121	121	5	3	2013-05-01	1	97	36	60	NA	43	0.513536	20	0	3	108.971	34.3907
122	122	5	4	2013-05-02	1	97	43	44	NA	95	0.706767	21	0	3	108.971	34.3907
123	123	5	5	2013-05-03	1	78	48	37	25	120	0.689399	24.5	0	3	108.971	34.3907
124	124	5	6	2013-05-04	1	119	36	35	24	107	1.73939	23	0	3	108.971	34.3907
125	125	5	7	2013-05-05	1	137	24	32	24	70	1.31696	20.5	0	4	108.971	34.3907
126	126	5	1	2013-05-06	1	112	26	25	26	57	0.929473	19	-135	3	108.971	34.3907
127	127	5	2	2013-05-07	1	138	58	28	30	58	0.766481	20.5	0	3	108.971	34.3907
128	128	5	3	2013-05-08	1	117	59	34	29	41	0.626399	19.5	-135	3	108.971	34.3907
129	129	5	4	2013-05-09	1	46	43	43	27	40	0.486317	20	180	3	108.971	34.3907
130	130	5	5	2013-05-10	1	87	54	47	34	70	0.185243	20.5	0	3	108.971	34.3907
131	131	5	6	2013-05-11	1	95	52	50	42	69	0.092025	23.5	180	3	108.971	34.3907
132	132	5	7	2013-05-12	1	89	44	49	42	80	0.19786	25.5	0	3	108.971	34.3907
133	133	5	1	2013-05-13	1	100	41	54	44	76	0.264206	27	0	3	108.971	34.3907
134	134	5	2	2013-05-14	1	95	44	32	55	NA	0.759208	27	0	3	108.971	34.3907
135	135	5	3	2013-05-15	1	113	51	32	57	28	1.05808	25	-135	3	108.971	34.3907
136	136	5	4	2013-05-16	1	170	48	33	63	16	0.748069	23	-90	3	108.971	34.3907
137	137	5	5	2013-05-17	1	NA	51	34	60	13	0.669199	20	-135	3	108.971	34.3907
138	138	5	6	2013-05-18	1	72	47	30	55	46	0.590769	22.5	-90	3	108.971	34.3907
139	139	5	7	2013-05-19	1	117	52	50	64	48	0.871216	24	45	3	108.971	34.3907
140	140	5	1	2013-05-20	1	84	50	40	65	47	0.312738	25.5	0	3	108.971	34.3907
141	141	5	2	2013-05-21	1	100	41	45	70	110	0.353665	27.5	0	3	108.971	34.3907
142	142	5	3	2013-05-22	1	NA	NA	NA	NA	NA	0.948037	27.5	0	3	108.971	34.3907
143	143	5	4	2013-05-23	1	72	36	24	NA	114	0.767707	27.5	-90	3	108.971	34.3907
144	144	5	5	2013-05-24	1	77	21	38	24	38	1.16893	24	-45	3	108.971	34.3907
145	145	5	6	2013-05-25	1	94	10	39	33	NA	1.30141	19.5	-135	3	108.971	34.3907
146	146	5	7	2013-05-26	1	45	9	33	30	50	0.352069	23	-90	3	108.971	34.3907
147	147	5	1	2013-05-27	1	80	24	35	34	NA	0.549903	24	0	3	108.971	34.3907
148	148	5	2	2013-05-28	1	50	11	33	24	27	0.620692	21.5	180	3	108.971	34.3907
149	149	5	3	2013-05-29	1	33	14	43	19	46	0.209571	19.5	-90	3	108.971	34.3907
150	150	5	4	2013-05-30	1	77	38	59	27	NA	0.318044	17	-135	3	108.971	34.3907
151	151	5	5	2013-05-31	1	84	48	69	32	NA	0.434842	21	0	3	108.971	34.3907
152	152	6	6	2013-06-01	1	93	51	63	32	NA	0.185811	24	0	3	108.971	34.3907
153	153	6	7	2013-06-02	1	82	29	50	28	169	0.649513	26.5	45	3	108.971	34.3907
154	154	6	1	2013-06-03	1	62	17	45	26	116	0.397274	27	0	3	108.971	34.3907
155	155	6	2	2013-06-04	1	62	12	42	25	98	0.369526	27.5	45	3	108.971	34.3907
156	156	6	3	2013-06-05	1	69	13	35	24	105	0.812636	27.5	0	3	108.971	34.3907
157	157	6	4	2013-06-06	1	49	9	39	25	50	0.700712	29	0	3	108.971	34.3907
158	158	6	5	2013-06-07	1	43	NA	37	26	NA	0.543947	28	0	3	108.971	34.3907
159	159	6	6	2013-06-08	1	124	NA	32	32	NA	1.64148	25.5	0	3	108.971	34.3907
160	160	6	7	2013-06-09	1	12	NA	29	25	NA	0.416427	24.5	-90	3	108.971	34.3907
161	161	6	1	2013-06-10	1	39	NA	40	29	NA	0.330976	22.5	180	3	108.971	34.3907
162	162	6	2	2013-06-11	1	55	NA	52	28	NA	0.287429	24	135	3	108.971	34.3907
163	163	6	3	2013-06-12	1	49	NA	45	29	NA	0.092421	25	0	3	108.971	34.3907
164	164	6	4	2013-06-13	1	38	NA	32	24	NA	0.418555	25.5	0	3	108.971	34.3907
165	165	6	5	2013-06-14	1	60	NA	33	27	9	1.31987	28	45	3	108.971	34.3907
166	166	6	6	2013-06-15	1	83	NA	33	30	NA	0.969248	29.5	45	3	108.971	34.3907
167	167	6	7	2013-06-16	1	99	NA	44	34	NA	0.687582	30	0	3	108.971	34.3907
168	168	6	1	2013-06-17	1	107	NA	47	32	NA	0.801626	31	0	3	108.971	34.3907
169	169	6	2	2013-06-18	1	139	NA	50	28	NA	2.21757	NA	0	3	108.971	34.3907
170	170	6	3	2013-06-19	1	156	5	28	35	23	3.30842	NA	0	3	108.971	34.3907
171	171	6	4	2013-06-20	1	95	6	35	26	16	1.43046	28	0	3	108.971	34.3907
172	172	6	5	2013-06-21	1	25	2	39	20	6	1.11309	25	180	3	108.971	34.3907
173	173	6	6	2013-06-22	1	43	NA	39	19	NA	0.670549	24	135	3	108.971	34.3907
174	174	6	7	2013-06-23	1	77	2	39	23	NA	0.261664	26.5	-135	3	108.971	34.3907
175	175	6	1	2013-06-24	1	119	2	57	29	NA	0.412479	25.5	-90	3	108.971	34.3907
176	176	6	2	2013-06-25	1	84	9	52	28	NA	0.534261	27.5	-90	3	108.971	34.3907
177	177	6	3	2013-06-26	1	62	13	55	26	17	0.334601	29.5	45	3	108.971	34.3907
178	178	6	4	2013-06-27	1	73	24	55	26	29	0.259713	30.5	0	3	108.971	34.3907
179	179	6	5	2013-06-28	1	46	14	44	20	27	0.111471	30.5	-135	3	108.971	34.3907
180	180	6	6	2013-06-29	1	48	11	33	18	19	0.347558	31.5	0	3	108.971	34.3907
181	181	6	7	2013-06-30	1	58	10	NA	18	18	0.797191	32	0	3	108.971	34.3907
182	182	7	1	2013-07-01	1	88	8	NA	26	46	0.704556	31.5	0	3	108.971	34.3907
183	183	7	2	2013-07-02	1	73	NA	29	31	24	0.811343	29.5	-90	3	108.971	34.3907
184	184	7	3	2013-07-03	1	102	3	32	34	172	1.13567	29.5	0	3	108.971	34.3907
185	185	7	4	2013-07-04	1	57	NA	29	34	37	0.330056	28	NA	3	108.971	34.3907
186	186	7	5	2013-07-05	1	60	NA	27	33	194	0.235751	29.5	-135	3	108.971	34.3907
187	187	7	6	2013-07-06	1	117	4	20	35	173	0.750546	30	0	3	108.971	34.3907
188	188	7	7	2013-07-07	1	119	6	18	35	148	0.860865	31	0	3	108.971	34.3907
189	189	7	1	2013-07-08	1	78	NA	28	35	65	1.00622	30.5	45	3	108.971	34.3907
190	190	7	2	2013-07-09	1	48	6	24	34	97	0.459578	27	NA	3	108.971	34.3907
191	191	7	3	2013-07-10	1	23	7	NA	29	NA	0.406168	26.5	180	3	108.971	34.3907
192	192	7	4	2013-07-11	1	52	17	27	18	NA	0.369885	28.5	45	3	108.971	34.3907
193	193	7	5	2013-07-12	1	120	NA	NA	24	116	0.13413	29.5	0	3	108.971	34.3907
194	194	7	6	2013-07-13	1	85	NA	28	27	66	0.497395	29.5	0	3	108.971	34.3907
195	195	7	7	2013-07-14	1	117	NA	NA	42	100	1.06375	28.5	45	3	108.971	34.3907
196	196	7	1	2013-07-15	1	93	NA	NA	26	44	0.744996	27.5	180	3	108.971	34.3907
197	197	7	2	2013-07-16	1	62	NA	NA	25	109	0.291491	28.5	180	3	108.971	34.3907
198	198	7	3	2013-07-17	1	NA	NA	NA	NA	NA	0.800452	26.5	45	3	108.971	34.3907
199	199	7	4	2013-07-18	1	45	11	20	22	32	0.628444	24.5	-90	3	108.971	34.3907
200	200	7	5	2013-07-19	1	65	17	57	28	60	0.90126	26.5	-45	3	108.971	34.3907
201	201	7	6	2013-07-20	1	104	15	42	30	123	0.864879	28	-90	3	108.971	34.3907
202	202	7	7	2013-07-21	1	128	11	14	31	90	0.919649	28	0	3	108.971	34.3907
203	203	7	1	2013-07-22	1	69	11	24	28	35	0.336369	26	0	3	108.971	34.3907
204	204	7	2	2013-07-23	1	62	11	18	31	84	0.41188	27	0	3	108.971	34.3907
205	205	7	3	2013-07-24	1	117	11	27	43	96	0.967042	27.5	0	3	108.971	34.3907
206	206	7	4	2013-07-25	1	160	12	42	40	NA	0.388387	29.5	45	3	108.971	34.3907
207	207	7	5	2013-07-26	1	124	12	24	40	107	0.726209	30.5	45	3	108.971	34.3907
208	208	7	6	2013-07-27	1	58	13	42	26	66	1.25681	29.5	-135	3	108.971	34.3907
209	209	7	7	2013-07-28	1	52	27	48	25	73	0.691661	27	-90	3	108.971	34.3907
210	210	7	1	2013-07-29	1	39	17	52	28	35	0.260928	26.5	-135	3	108.971	34.3907
211	211	7	2	2013-07-30	1	95	20	47	34	123	0.250749	28	0	3	108.971	34.3907
212	212	7	3	2013-07-31	1	79	15	39	30	125	0.556431	28	0	3	108.971	34.3907
213	213	8	4	2013-08-01	1	43	17	33	31	96	0.304769	29	0	3	108.971	34.3907
214	214	8	5	2013-08-02	1	79	11	29	31	112	0.601315	27	0	3	108.971	34.3907
215	215	8	6	2013-08-03	1	78	11	23	30	81	0.688545	29	0	3	108.971	34.3907
216	216	8	7	2013-08-04	1	60	16	32	29	110	0.383136	30.5	0	3	108.971	34.3907
217	217	8	1	2013-08-05	1	69	19	38	27	95	0.435064	31.5	45	3	108.971	34.3907
218	218	8	2	2013-08-06	1	79	24	42	28	95	0.548249	31	0	3	108.971	34.3907
219	219	8	3	2013-08-07	1	32	18	43	24	29	0.302496	28	0	3	108.971	34.3907
220	220	8	4	2013-08-08	1	42	22	54	31	33	0.348313	25	180	3	108.971	34.3907
221	221	8	5	2013-08-09	1	55	18	39	33	59	0.244091	26.5	0	3	108.971	34.3907
222	222	8	6	2013-08-10	1	78	20	35	42	108	0.538445	29	45	3	108.971	34.3907
223	223	8	7	2013-08-11	1	60	18	45	33	69	0.676778	29	0	3	108.971	34.3907
224	224	8	1	2013-08-12	1	46	30	25	33	70	0.737928	29	-90	3	108.971	34.3907
225	225	8	2	2013-08-13	1	72	24	30	38	89	0.494119	29.5	0	3	108.971	34.3907
226	226	8	3	2013-08-14	1	73	25	34	33	97	0.653634	30.5	45	3	108.971	34.3907
227	227	8	4	2013-08-15	1	79	34	40	30	112	0.519146	31	0	3	108.971	34.3907
228	228	8	5	2013-08-16	1	122	32	NA	32	114	0.825475	32.5	0	3	108.971	34.3907
229	229	8	6	2013-08-17	1	93	28	NA	33	NA	0.704461	32	0	3	108.971	34.3907
230	230	8	7	2013-08-18	1	72	43	49	35	176	0.590323	30.5	45	3	108.971	34.3907
231	231	8	1	2013-08-19	1	59	48	29	32	130	1.12764	30	45	3	108.971	34.3907
232	232	8	2	2013-08-20	1	73	48	28	29	150	0.706001	29	0	3	108.971	34.3907
233	233	8	3	2013-08-21	1	120	30	30	22	140	1.15637	29	0	3	108.971	34.3907
234	234	8	4	2013-08-22	1	100	19	27	21	114	0.771798	29.5	0	3	108.971	34.3907
235	235	8	5	2013-08-23	1	176	56	29	24	160	1.9533	29.5	0	3	108.971	34.3907
236	236	8	6	2013-08-24	1	215	49	43	36	148	0.783201	28	0	3	108.971	34.3907
237	237	8	7	2013-08-25	1	115	54	42	31	150	0.888982	26.5	0	3	108.971	34.3907
238	238	8	1	2013-08-26	1	137	57	40	43	186	1.5849	28	0	3	108.971	34.3907
239	239	8	2	2013-08-27	1	118	33	48	26	74	1.28379	28	-135	3	108.971	34.3907
240	240	8	3	2013-08-28	1	52	NA	64	19	28	0.79461	25	-90	3	108.971	34.3907
241	241	8	4	2013-08-29	1	63	19	77	21	80	0.058158	25.5	0	3	108.971	34.3907
242	242	8	5	2013-08-30	1	43	23	48	16	64	0.215122	25	45	3	108.971	34.3907
243	243	8	6	2013-08-31	1	67	37	38	24	96	0.57928	25	45	3	108.971	34.3907
244	244	9	7	2013-09-01	1	105	33	50	31	132	0.755917	23.5	0	3	108.971	34.3907
245	245	9	1	2013-09-02	1	104	32	48	30	80	0.433635	24	0	3	108.971	34.3907
246	246	9	2	2013-09-03	1	158	26	59	40	NA	1.24689	24	0	3	108.971	34.3907
247	247	9	3	2013-09-04	1	135	13	77	35	47	0.431407	23	0	3	108.971	34.3907
248	248	9	4	2013-09-05	1	89	18	52	30	NA	1.41996	22.5	-90	3	108.971	34.3907
249	249	9	5	2013-09-06	1	110	22	65	33	107	0.45365	23.5	0	3	108.971	34.3907
250	250	9	6	2013-09-07	1	114	35	52	38	59	0.638935	22.5	0	3	108.971	34.3907
251	251	9	7	2013-09-08	1	104	14	49	31	NA	0.553863	20	0	3	108.971	34.3907
252	252	9	1	2013-09-09	1	125	26	45	35	93	0.77888	22.5	0	3	108.971	34.3907
253	253	9	2	2013-09-10	1	122	24	60	39	NA	0.990406	22.5	0	3	108.971	34.3907
254	254	9	3	2013-09-11	1	110	27	45	37	110	1.23006	23.5	0	3	108.971	34.3907
255	255	9	4	2013-09-12	1	145	26	40	42	124	0.835427	26	0	3	108.971	34.3907
256	256	9	5	2013-09-13	1	73	44	80	36	113	0.210825	27	0	3	108.971	34.3907
257	257	9	6	2013-09-14	1	113	30	53	40	NA	0.148668	26	0	3	108.971	34.3907
258	258	9	7	2013-09-15	1	133	37	47	43	160	0.555509	27	45	3	108.971	34.3907
259	259	9	1	2013-09-16	1	62	12	44	30	61	0.532778	27.5	0	3	108.971	34.3907
260	260	9	2	2013-09-17	1	93	26	39	35	56	1.18303	28	0	3	108.971	34.3907
261	261	9	3	2013-09-18	1	89	NA	28	38	104	0.577579	27.5	0	3	108.971	34.3907
262	262	9	4	2013-09-19	1	45	4	34	34	13	0.406167	23.5	NA	3	108.971	34.3907
263	263	9	5	2013-09-20	1	82	7	28	42	NA	0.582052	23	0	3	108.971	34.3907
264	264	9	6	2013-09-21	1	55	8	29	44	36	0.381924	23	45	3	108.971	34.3907
265	265	9	7	2013-09-22	1	149	20	30	71	49	0.853627	21.5	-90	3	108.971	34.3907
266	266	9	1	2013-09-23	1	52	9	24	39	12	0.09038	20.5	0	3	108.971	34.3907
267	267	9	2	2013-09-24	1	78	35	33	44	NA	0.265462	16.5	-135	3	108.971	34.3907
268	268	9	3	2013-09-25	1	64	28	23	42	NA	0.265231	16.5	180	3	108.971	34.3907
269	269	9	4	2013-09-26	1	130	38	29	50	NA	0.48665	18.5	0	3	108.971	34.3907
270	270	9	5	2013-09-27	1	185	37	27	55	NA	0.172447	20	0	3	108.971	34.3907
271	271	9	6	2013-09-28	1	198	34	NA	57	NA	0.558007	22	45	3	108.971	34.3907
272	272	9	7	2013-09-29	1	229	34	20	59	148	0.845222	23	0	3	108.971	34.3907
273	273	9	1	2013-09-30	1	234	20	19	53	84	1.18579	21.5	0	3	108.971	34.3907
274	274	10	2	2013-10-01	1	158	30	28	52	NA	0.330959	23.5	45	3	108.971	34.3907
275	275	10	3	2013-10-02	1	162	26	15	56	NA	0.333643	22	0	3	108.971	34.3907
276	276	10	4	2013-10-03	1	355	33	29	80	NA	1.15052	21.5	45	3	108.971	34.3907
277	277	10	5	2013-10-04	1	324	23	25	NA	NA	0.886454	22	0	3	108.971	34.3907
278	278	10	6	2013-10-05	1	248	32	17	NA	NA	1.12353	21.5	45	3	108.971	34.3907
279	279	10	7	2013-10-06	1	237	24	13	NA	49	1.262	22	0	3	108.971	34.3907
280	280	10	1	2013-10-07	1	292	34	32	NA	NA	1.24243	23	0	3	108.971	34.3907
281	281	10	2	2013-10-08	1	244	34	22	NA	NA	0.710027	22	0	3	108.971	34.3907
282	282	10	3	2013-10-09	1	232	37	55	NA	NA	0.602867	22	0	3	108.971	34.3907
283	283	10	4	2013-10-10	1	168	37	59	45	NA	0.418492	22.5	45	3	108.971	34.3907
284	284	10	5	2013-10-11	1	137	34	50	46	NA	0.317569	22.5	180	3	108.971	34.3907
285	285	10	6	2013-10-12	1	199	52	64	60	NA	0.472956	23.5	0	3	108.971	34.3907
286	286	10	7	2013-10-13	1	149	43	32	51	NA	0.516165	23.5	0	3	108.971	34.3907
287	287	10	1	2013-10-14	1	57	12	NA	45	26	0.485015	23.5	0	3	108.971	34.3907
288	288	10	2	2013-10-15	1	80	15	NA	45	NA	0.336032	14.5	0	3	108.971	34.3907
289	289	10	3	2013-10-16	1	112	30	39	50	5	0.468069	15	45	3	108.971	34.3907
290	290	10	4	2013-10-17	1	193	17	NA	59	NA	0.316311	15	0	3	108.971	34.3907
291	291	10	5	2013-10-18	1	237	21	NA	69	NA	0.70806	15	-135	3	108.971	34.3907
292	292	10	6	2013-10-19	1	246	18	NA	71	NA	0.901036	15	180	3	108.971	34.3907
293	293	10	7	2013-10-20	1	87	41	27	57	14	0.833718	14	45	3	108.971	34.3907
294	294	10	1	2013-10-21	1	138	51	35	57	NA	0.273912	15	0	3	108.971	34.3907
295	295	10	2	2013-10-22	1	202	55	47	58	41	0.624384	16	0	3	108.971	34.3907
296	296	10	3	2013-10-23	1	304	43	NA	71	46	0.46802	16	45	3	108.971	34.3907
297	297	10	4	2013-10-24	1	150	54	28	64	41	0.478523	15.5	45	3	108.971	34.3907
298	298	10	5	2013-10-25	1	228	55	28	68	35	1.30225	13.5	0	3	108.971	34.3907
299	299	10	6	2013-10-26	1	273	59	35	77	27	0.775898	13	45	3	108.971	34.3907
300	300	10	7	2013-10-27	1	387	62	NA	88	34	1.17596	12.5	0	3	108.971	34.3907
301	301	10	1	2013-10-28	1	412	51	38	97	36	1.07527	15	45	3	108.971	34.3907
302	302	10	2	2013-10-29	1	316	52	30	99	23	0.363714	12.5	0	3	108.971	34.3907
303	303	10	3	2013-10-30	1	NA	18	24	73	21	0.630478	11	45	3	108.971	34.3907
304	304	10	4	2013-10-31	1	94	11	37	51	9	0.413056	11	0	3	108.971	34.3907
305	305	11	5	2013-11-01	1	87	8	37	49	21	0.195635	11	0	3	108.971	34.3907
306	306	11	6	2013-11-02	1	170	14	NA	74	15	0.291928	12	0	3	108.971	34.3907
307	307	11	7	2013-11-03	1	178	15	NA	69	14	0.376653	12	45	3	108.971	34.3907
308	308	11	1	2013-11-04	1	209	25	19	71	24	0.429916	10	0	3	108.971	34.3907
309	309	11	2	2013-11-05	1	216	35	28	71	24	0.264479	13.5	45	3	108.971	34.3907
310	310	11	3	2013-11-06	1	189	22	20	67	24	0.673975	12	180	3	108.971	34.3907
311	311	11	4	2013-11-07	1	234	34	20	69	22	0.179109	12.5	45	3	108.971	34.3907
312	312	11	5	2013-11-08	1	207	25	14	66	16	0.682801	10.5	-90	3	108.971	34.3907
313	313	11	6	2013-11-09	1	98	8	10	54	11	1.05503	11	-90	3	108.971	34.3907
314	314	11	7	2013-11-10	1	73	12	9	53	11	0.603876	8.5	-90	3	108.971	34.3907
315	315	11	1	2013-11-11	1	105	24	NA	62	9	0.216526	8.5	45	3	108.971	34.3907
316	316	11	2	2013-11-12	1	122	38	23	59	8	0.263941	9	0	3	108.971	34.3907
317	317	11	3	2013-11-13	1	163	39	NA	66	7	0.559098	9.5	0	3	108.971	34.3907
318	318	11	4	2013-11-14	1	152	37	NA	52	NA	0.750659	10.5	180	3	108.971	34.3907
319	319	11	5	2013-11-15	1	250	64	NA	72	13	0.223052	11	45	3	108.971	34.3907
320	320	11	6	2013-11-16	1	198	66	NA	67	21	0.368057	9.5	180	3	108.971	34.3907
321	321	11	7	2013-11-17	1	185	69	NA	72	12	0.413701	9.5	180	3	108.971	34.3907
322	322	11	1	2013-11-18	1	247	64	NA	80	12	0.338604	8.5	135	3	108.971	34.3907
323	323	11	2	2013-11-19	1	298	87	NA	90	15	0.420021	8	180	3	108.971	34.3907
324	324	11	3	2013-11-20	1	378	66	NA	97	16	0.431042	8.5	45	3	108.971	34.3907
325	325	11	4	2013-11-21	1	288	74	NA	75	15	0.603624	7.5	0	3	108.971	34.3907
326	326	11	5	2013-11-22	1	368	84	28	97	9	0.277971	7	0	3	108.971	34.3907
327	327	11	6	2013-11-23	1	NA	35	NA	67	16	0.2465	7	180	4	108.971	34.3907
328	328	11	7	2013-11-24	1	125	37	NA	60	21	0.508454	7	180	4	108.971	34.3907
329	329	11	1	2013-11-25	1	209	77	NA	75	13	0.282387	7	45	3	108.971	34.3907
330	330	11	2	2013-11-26	1	210	59	NA	53	14	0.354583	6.5	180	3	108.971	34.3907
331	331	11	3	2013-11-27	1	64	38	NA	35	24	0.149087	5	135	4	108.971	34.3907
332	332	11	4	2013-11-28	1	120	53	NA	54	24	0.09707	4	135	3	108.971	34.3907
333	333	11	5	2013-11-29	1	209	79	18	65	13	0.213624	4	45	3	108.971	34.3907
334	334	11	6	2013-11-30	1	251	69	NA	76	18	0.186688	5.5	45	3	108.971	34.3907
335	335	12	7	2013-12-01	1	221	77	18	73	12	0.272733	7	180	3	108.971	34.3907
336	336	12	1	2013-12-02	1	321	81	23	90	10	0.400393	7.5	135	3	108.971	34.3907
337	337	12	2	2013-12-03	1	232	91	NA	84	20	0.089733	6	45	3	108.971	34.3907
338	338	12	3	2013-12-04	1	166	84	17	76	16	0.14549	6.5	45	3	108.971	34.3907
339	339	12	4	2013-12-05	1	127	59	NA	72	20	0.187048	6.5	135	3	108.971	34.3907
340	340	12	5	2013-12-06	1	211	76	18	83	11	0.266115	6	180	3	108.971	34.3907
341	341	12	6	2013-12-07	1	363	88	NA	102	NA	0.402483	6	0	3	108.971	34.3907
342	342	12	7	2013-12-08	1	233	69	NA	96	17	0.560852	6	0	3	108.971	34.3907
343	343	12	1	2013-12-09	1	80	56	NA	77	16	0.120273	4	135	4	108.971	34.3907
344	344	12	2	2013-12-10	1	160	71	12	95	11	0.504663	3.5	135	3	108.971	34.3907
345	345	12	3	2013-12-11	1	135	54	NA	96	19	0.18186	2.5	-45	3	108.971	34.3907
346	346	12	4	2013-12-12	1	293	83	17	106	13	0.270109	3.5	180	3	108.971	34.3907
347	347	12	5	2013-12-13	1	259	77	NA	106	16	0.229628	3	0	3	108.971	34.3907
348	348	12	6	2013-12-14	1	304	95	20	108	10	0.296238	3	-135	3	108.971	34.3907
349	349	12	7	2013-12-15	1	165	74	NA	105	16	0.181976	4	-135	3	108.971	34.3907
350	350	12	1	2013-12-16	1	229	52	NA	107	12	0.287618	6	0	3	108.971	34.3907
351	351	12	2	2013-12-17	1	433	76	17	115	9	0.588584	3.5	0	3	108.971	34.3907
352	352	12	3	2013-12-18	1	500	65	37	113	7	0.3413	2	0	3	108.971	34.3907
353	353	12	4	2013-12-19	1	475	70	42	105	7	1.40995	1.5	0	3	108.971	34.3907
354	354	12	5	2013-12-20	1	490	92	43	108	7	0.159995	0	45	3	108.971	34.3907
355	355	12	6	2013-12-21	1	436	67	34	107	8	0.660711	2	-90	3	108.971	34.3907
356	356	12	7	2013-12-22	1	448	98	38	111	7	0.398381	1.5	45	3	108.971	34.3907
357	357	12	1	2013-12-23	1	500	81	43	118	7	0.49667	1	135	3	108.971	34.3907
358	358	12	2	2013-12-24	1	500	76	42	121	7	0.310062	1	0	3	108.971	34.3907
359	359	12	3	2013-12-25	1	500	77	40	123	7	0.652282	1	NA	3	108.971	34.3907
360	360	12	4	2013-12-26	1	192	59	NA	105	16	0.525497	1	135	4	108.971	34.3907
361	361	12	5	2013-12-27	1	132	74	30	103	11	0.230589	0	135	3	108.971	34.3907
362	362	12	6	2013-12-28	1	237	68	30	108	14	0.092943	-1	135	3	108.971	34.3907
363	363	12	7	2013-12-29	1	203	89	34	109	11	0.14927	1	0	3	108.971	34.3907
364	364	12	1	2013-12-30	1	221	82	34	111	19	0.167754	1.5	135	3	108.971	34.3907
365	365	12	2	2013-12-31	1	186	86	34	111	18	0.198238	4.5	180	3	108.971	34.3907
366	1	1	2	2013-01-01	2	100	72	57	11	25	0.342307	0	0	3	109.064	34.2695
367	2	1	3	2013-01-02	2	82	67	42	5	22	0.278153	-2.5	45	3	109.064	34.2695
368	3	1	4	2013-01-03	2	70	44	35	NA	29	0.453847	-3.5	0	3	109.064	34.2695
369	4	1	5	2013-01-04	2	148	93	63	25	14	0.351849	-3	0	3	109.064	34.2695
370	5	1	6	2013-01-05	2	251	91	89	65	13	0.603957	-2.5	180	3	109.064	34.2695
371	6	1	7	2013-01-06	2	372	73	105	92	13	0.333324	-2.5	180	3	109.064	34.2695
372	7	1	1	2013-01-07	2	316	75	106	79	13	0.653942	-1	-135	3	109.064	34.2695
373	8	1	2	2013-01-08	2	326	66	105	79	13	0.452007	-0.5	180	3	109.064	34.2695
374	9	1	3	2013-01-09	2	250	61	89	69	14	0.343153	0	90	3	109.064	34.2695
375	10	1	4	2013-01-10	2	332	81	105	76	13	0.504422	-1	45	3	109.064	34.2695
376	11	1	5	2013-01-11	2	228	64	89	64	21	0.381256	1	180	3	109.064	34.2695
377	12	1	6	2013-01-12	2	228	77	101	67	13	0.380581	2	-90	3	109.064	34.2695
378	13	1	7	2013-01-13	2	294	65	103	78	14	0.482801	2	0	3	109.064	34.2695
379	14	1	1	2013-01-14	2	382	74	113	90	13	0.193921	0.5	0	3	109.064	34.2695
380	15	1	2	2013-01-15	2	85	61	68	39	23	0.414757	1.5	-90	3	109.064	34.2695
381	16	1	3	2013-01-16	2	139	51	77	46	22	0.353576	3	0	3	109.064	34.2695
382	17	1	4	2013-01-17	2	219	54	93	68	16	0.357705	2.5	0	3	109.064	34.2695
383	18	1	5	2013-01-18	2	307	72	108	97	13	0.554922	1.5	0	3	109.064	34.2695
384	19	1	6	2013-01-19	2	420	70	111	105	12	0.696838	1	180	3	109.064	34.2695
385	20	1	7	2013-01-20	2	333	48	97	89	12	0.673248	0	-90	3	109.064	34.2695
386	21	1	1	2013-01-21	2	79	47	59	38	24	0.649658	2	-135	3	109.064	34.2695
387	22	1	2	2013-01-22	2	173	42	69	46	26	0.678247	3.5	0	3	109.064	34.2695
388	23	1	3	2013-01-23	2	254	64	102	65	15	0.440471	4	-135	3	109.064	34.2695
389	24	1	4	2013-01-24	2	57	42	59	32	31	0.117668	3.5	135	3	109.064	34.2695
390	25	1	5	2013-01-25	2	93	40	69	51	26	0.204239	5	45	3	109.064	34.2695
391	26	1	6	2013-01-26	2	NA	NA	NA	NA	NA	0.254636	5.5	180	3	109.064	34.2695
392	27	1	7	2013-01-27	2	NA	NA	NA	NA	NA	0.310477	6	45	3	109.064	34.2695
393	28	1	1	2013-01-28	2	NA	NA	NA	NA	NA	0.430108	5.5	-135	3	109.064	34.2695
394	29	1	2	2013-01-29	2	324	61	103	73	19	0.454059	5.5	-135	3	109.064	34.2695
395	30	1	3	2013-01-30	2	414	68	114	89	15	0.431916	6.5	-90	3	109.064	34.2695
396	31	1	4	2013-01-31	2	333	44	102	86	16	1.17764	6	-135	3	109.064	34.2695
397	32	2	5	2013-02-01	2	413	52	107	101	13	0.214525	5.5	0	3	109.064	34.2695
398	33	2	6	2013-02-02	2	375	49	102	98	13	0.905092	4.5	0	3	109.064	34.2695
399	34	2	7	2013-02-03	2	268	26	80	88	12	0.373356	5	-90	3	109.064	34.2695
400	35	2	1	2013-02-04	2	175	10	63	73	12	0.564442	5	180	3	109.064	34.2695
401	36	2	2	2013-02-05	2	137	34	67	73	25	0.355259	5.5	-90	3	109.064	34.2695
402	37	2	3	2013-02-06	2	312	41	79	88	15	0.215551	3.5	0	3	109.064	34.2695
403	38	2	4	2013-02-07	2	186	41	55	65	18	0.237205	1.5	-90	3	109.064	34.2695
404	39	2	5	2013-02-08	2	144	8	53	51	22	0.181328	1.5	0	3	109.064	34.2695
405	40	2	6	2013-02-09	2	298	6	69	65	23	0.785983	2.5	180	3	109.064	34.2695
406	41	2	7	2013-02-10	2	496	7	59	74	27	0.248482	3.5	135	3	109.064	34.2695
407	42	2	1	2013-02-11	2	276	8	48	68	13	0.517232	2	-135	3	109.064	34.2695
408	43	2	2	2013-02-12	2	155	NA	43	57	35	0.363183	2.5	0	3	109.064	34.2695
409	44	2	3	2013-02-13	2	100	NA	50	53	34	0.618149	4	45	3	109.064	34.2695
410	45	2	4	2013-02-14	2	134	NA	55	57	27	0.440671	4	180	3	109.064	34.2695
411	46	2	5	2013-02-15	2	77	9	48	52	35	0.502369	4	180	3	109.064	34.2695
412	47	2	6	2013-02-16	2	295	NA	64	78	31	1.15978	5.5	45	3	109.064	34.2695
413	48	2	7	2013-02-17	2	252	NA	77	67	31	0.870061	4	0	3	109.064	34.2695
414	49	2	1	2013-02-18	2	118	12	69	35	33	0.694319	3.5	180	3	109.064	34.2695
415	50	2	2	2013-02-19	2	114	13	72	32	24	0.518578	3	NA	3	109.064	34.2695
416	51	2	3	2013-02-20	2	118	42	87	37	27	1.77264	4.5	0	3	109.064	34.2695
417	52	2	4	2013-02-21	2	NA	NA	NA	NA	NA	1.16474	4.5	0	3	109.064	34.2695
418	53	2	5	2013-02-22	2	144	32	103	40	43	0.41443	7	0	3	109.064	34.2695
419	54	2	6	2013-02-23	2	227	40	110	49	41	0.760575	8	45	3	109.064	34.2695
420	55	2	7	2013-02-24	2	306	58	116	56	43	0.670464	9.5	0	3	109.064	34.2695
421	56	2	1	2013-02-25	2	320	65	116	56	35	0.967086	9	-45	3	109.064	34.2695
422	57	2	2	2013-02-26	2	298	88	130	70	20	0.427518	8	NA	3	109.064	34.2695
423	58	2	3	2013-02-27	2	307	76	119	60	46	1.50588	9.5	NA	3	109.064	34.2695
424	59	2	4	2013-02-28	2	254	67	111	53	23	0.989536	10	135	3	109.064	34.2695
425	60	3	5	2013-03-01	2	90	47	69	21	27	0.473194	6	90	4	109.064	34.2695
426	61	3	6	2013-03-02	2	137	67	103	40	19	0.816721	7	NA	3	109.064	34.2695
427	62	3	7	2013-03-03	2	152	47	100	44	28	0.515692	8.5	90	3	109.064	34.2695
428	63	3	1	2013-03-04	2	153	53	104	43	28	0.588266	11	0	3	109.064	34.2695
429	64	3	2	2013-03-05	2	203	64	111	52	34	0.451916	12.5	0	3	109.064	34.2695
430	65	3	3	2013-03-06	2	195	59	106	52	28	0.754601	12.5	135	3	109.064	34.2695
431	66	3	4	2013-03-07	2	165	38	103	47	29	0.653081	14.5	180	3	109.064	34.2695
432	67	3	5	2013-03-08	2	118	52	109	42	35	0.250159	18	0	3	109.064	34.2695
433	68	3	6	2013-03-09	2	426	27	83	36	23	1.82526	19	180	3	109.064	34.2695
434	69	3	7	2013-03-10	2	190	31	60	30	25	0.950963	13.5	90	4	109.064	34.2695
435	70	3	1	2013-03-11	2	124	66	87	41	18	1.63005	12.5	0	3	109.064	34.2695
436	71	3	2	2013-03-12	2	362	55	94	49	14	1.67612	11	-135	3	109.064	34.2695
437	72	3	3	2013-03-13	2	396	59	97	58	13	1.72219	13	180	3	109.064	34.2695
438	73	3	4	2013-03-14	2	162	53	80	54	25	0.941119	11.5	0	3	109.064	34.2695
439	74	3	5	2013-03-15	2	192	58	104	60	26	1.18916	12.5	0	3	109.064	34.2695
440	75	3	6	2013-03-16	2	198	51	105	66	12	1.6695	10	0	3	109.064	34.2695
441	76	3	7	2013-03-17	2	138	40	99	67	37	1.1636	14.5	135	4	109.064	34.2695
442	77	3	1	2013-03-18	2	124	36	106	53	25	0.586884	17	135	4	109.064	34.2695
443	78	3	2	2013-03-19	2	159	42	111	35	25	0.585221	18.5	180	3	109.064	34.2695
444	79	3	3	2013-03-20	2	143	43	99	24	35	0.429137	17	-135	3	109.064	34.2695
445	80	3	4	2013-03-21	2	172	48	107	33	16	0.755174	16	-45	3	109.064	34.2695
446	81	3	5	2013-03-22	2	110	48	109	34	26	0.914829	14.5	-135	3	109.064	34.2695
447	82	3	6	2013-03-23	2	186	53	111	43	37	0.389002	17	-135	3	109.064	34.2695
448	83	3	7	2013-03-24	2	142	47	85	27	36	1.19206	14.5	135	3	109.064	34.2695
449	84	3	1	2013-03-25	2	143	59	106	36	NA	0.46143	13.5	0	3	109.064	34.2695
450	85	3	2	2013-03-26	2	NA	NA	NA	NA	NA	0.545589	13.5	0	3	109.064	34.2695
451	86	3	3	2013-03-27	2	117	49	119	43	23	0.347721	16	NA	3	109.064	34.2695
452	87	3	4	2013-03-28	2	120	60	121	42	21	0.478172	16	45	3	109.064	34.2695
453	88	3	5	2013-03-29	2	179	48	108	40	22	1.37544	17	0	3	109.064	34.2695
454	89	3	6	2013-03-30	2	179	57	111	42	37	1.01441	17	0	3	109.064	34.2695
455	90	3	7	2013-03-31	2	176	40	106	43	29	1.7169	17.5	NA	3	109.064	34.2695
456	91	4	1	2013-04-01	2	144	25	103	41	41	0.796752	16	-90	3	109.064	34.2695
457	92	4	2	2013-04-02	2	133	56	116	39	10	1.01703	14	45	3	109.064	34.2695
458	93	4	3	2013-04-03	2	140	53	110	40	47	0.8164	16	180	3	109.064	34.2695
459	94	4	4	2013-04-04	2	129	30	105	36	16	1.39876	14	NA	3	109.064	34.2695
460	95	4	5	2013-04-05	2	88	13	65	22	22	0.310266	12	180	4	109.064	34.2695
461	96	4	6	2013-04-06	2	82	19	83	23	33	0.294926	11.5	NA	3	109.064	34.2695
462	97	4	7	2013-04-07	2	104	40	103	41	30	0.565468	14	45	3	109.064	34.2695
463	98	4	1	2013-04-08	2	118	20	79	24	34	0.563997	15	135	3	109.064	34.2695
464	99	4	2	2013-04-09	2	58	16	58	18	37	0.350254	12.5	45	4	109.064	34.2695
465	100	4	3	2013-04-10	2	69	22	83	23	37	0.305962	12.5	NA	3	109.064	34.2695
466	101	4	4	2013-04-11	2	84	46	107	37	29	0.406276	15.5	0	3	109.064	34.2695
467	102	4	5	2013-04-12	2	73	21	98	36	40	0.687602	18	-90	3	109.064	34.2695
468	103	4	6	2013-04-13	2	67	23	97	32	37	0.315767	20	-135	3	109.064	34.2695
469	104	4	7	2013-04-14	2	79	33	94	38	40	0.400828	22.5	NA	3	109.064	34.2695
470	105	4	1	2013-04-15	2	89	45	113	35	42	0.496145	24	-90	3	109.064	34.2695
471	106	4	2	2013-04-16	2	92	31	95	23	45	0.635122	25	-90	3	109.064	34.2695
472	107	4	3	2013-04-17	2	135	49	104	36	55	0.572713	26	180	3	109.064	34.2695
473	108	4	4	2013-04-18	2	160	31	67	25	33	3.43216	NA	0	3	109.064	34.2695
474	109	4	5	2013-04-19	2	83	8	68	27	17	1.21153	15.5	0	5	109.064	34.2695
475	110	4	6	2013-04-20	2	58	NA	78	30	15	0.784301	12.5	0	3	109.064	34.2695
476	111	4	7	2013-04-21	2	95	11	106	50	12	1.43817	13	0	3	109.064	34.2695
477	112	4	1	2013-04-22	2	119	6	102	28	3	0.756413	12	-135	3	109.064	34.2695
478	113	4	2	2013-04-23	2	93	3	104	22	19	0.943471	17.5	180	3	109.064	34.2695
479	114	4	3	2013-04-24	2	113	3	NA	NA	35	0.778692	19	0	3	109.064	34.2695
480	115	4	4	2013-04-25	2	102	20	110	NA	45	0.571595	21	45	3	109.064	34.2695
481	116	4	5	2013-04-26	2	133	34	117	41	48	0.429182	22	0	3	109.064	34.2695
482	117	4	6	2013-04-27	2	102	25	102	24	65	0.361309	22.5	0	3	109.064	34.2695
483	118	4	7	2013-04-28	2	209	54	105	42	61	1.33524	25	NA	3	109.064	34.2695
484	119	4	1	2013-04-29	2	83	20	67	29	19	0.334502	20	-135	3	109.064	34.2695
485	120	4	2	2013-04-30	2	52	16	60	26	50	0.267761	18.5	45	3	109.064	34.2695
486	121	5	3	2013-05-01	2	33	31	93	36	26	0.487499	20	0	3	109.064	34.2695
487	122	5	4	2013-05-02	2	30	26	73	22	62	0.678014	21	0	3	109.064	34.2695
488	123	5	5	2013-05-03	2	35	32	69	NA	78	0.650037	24.5	0	3	109.064	34.2695
489	124	5	6	2013-05-04	2	NA	20	39	NA	80	1.70269	23	0	3	109.064	34.2695
490	125	5	7	2013-05-05	2	NA	9	32	NA	56	1.31826	20.5	0	4	109.064	34.2695
491	126	5	1	2013-05-06	2	NA	NA	50	NA	17	0.929473	19	-135	3	109.064	34.2695
492	127	5	2	2013-05-07	2	NA	NA	58	NA	20	0.764208	20.5	0	3	109.064	34.2695
493	128	5	3	2013-05-08	2	114	28	62	55	17	0.629938	19.5	-135	3	109.064	34.2695
494	129	5	4	2013-05-09	2	33	35	53	52	26	0.495667	20	180	3	109.064	34.2695
495	130	5	5	2013-05-10	2	52	40	NA	50	52	0.173029	20.5	0	3	109.064	34.2695
496	131	5	6	2013-05-11	2	39	41	30	46	66	0.073138	23.5	180	3	109.064	34.2695
497	132	5	7	2013-05-12	2	54	51	37	54	90	0.192813	25.5	0	3	109.064	34.2695
498	133	5	1	2013-05-13	2	58	41	32	34	96	0.23522	27	0	3	109.064	34.2695
499	134	5	2	2013-05-14	2	82	47	28	31	70	0.7587	27	0	3	109.064	34.2695
500	135	5	3	2013-05-15	2	107	50	32	39	49	1.02873	25	-135	3	109.064	34.2695
501	136	5	4	2013-05-16	2	124	30	27	44	70	0.74913	23	-90	3	109.064	34.2695
502	137	5	5	2013-05-17	2	73	26	20	64	28	0.669199	20	-135	3	109.064	34.2695
503	138	5	6	2013-05-18	2	49	32	25	55	60	0.611068	22.5	-90	3	109.064	34.2695
504	139	5	7	2013-05-19	2	72	32	30	70	47	0.825218	24	45	3	109.064	34.2695
505	140	5	1	2013-05-20	2	89	47	33	71	55	0.272943	25.5	0	3	109.064	34.2695
506	141	5	2	2013-05-21	2	99	26	80	73	NA	0.343751	27.5	0	3	109.064	34.2695
507	142	5	3	2013-05-22	2	73	5	82	29	52	0.946302	27.5	0	3	109.064	34.2695
508	143	5	4	2013-05-23	2	87	3	67	20	64	0.809042	27.5	-90	3	109.064	34.2695
509	144	5	5	2013-05-24	2	70	2	75	27	32	1.17936	24	-45	3	109.064	34.2695
510	145	5	6	2013-05-25	2	NA	NA	NA	NA	NA	1.30141	19.5	-135	3	109.064	34.2695
511	146	5	7	2013-05-26	2	43	2	52	28	34	0.342456	23	-90	3	109.064	34.2695
512	147	5	1	2013-05-27	2	69	2	75	29	66	0.513381	24	0	3	109.064	34.2695
513	148	5	2	2013-05-28	2	38	5	NA	14	22	0.62724	21.5	180	3	109.064	34.2695
514	149	5	3	2013-05-29	2	22	17	NA	9	32	0.214896	19.5	-90	3	109.064	34.2695
515	150	5	4	2013-05-30	2	43	32	78	14	21	0.312448	17	-135	3	109.064	34.2695
516	151	5	5	2013-05-31	2	39	21	68	19	17	0.434395	21	0	3	109.064	34.2695
517	152	6	6	2013-06-01	2	52	31	83	17	60	0.166984	24	0	3	109.064	34.2695
518	153	6	7	2013-06-02	2	59	30	89	17	99	0.622428	26.5	45	3	109.064	34.2695
519	154	6	1	2013-06-03	2	57	21	NA	11	68	0.395703	27	0	3	109.064	34.2695
520	155	6	2	2013-06-04	2	52	18	NA	11	55	0.360398	27.5	45	3	109.064	34.2695
521	156	6	3	2013-06-05	2	60	25	54	21	63	0.838613	27.5	0	3	109.064	34.2695
522	157	6	4	2013-06-06	2	46	26	75	29	41	0.683119	29	0	3	109.064	34.2695
523	158	6	5	2013-06-07	2	45	22	53	35	67	0.482774	28	0	3	109.064	34.2695
524	159	6	6	2013-06-08	2	92	25	25	38	57	1.59497	25.5	0	3	109.064	34.2695
525	160	6	7	2013-06-09	2	19	21	33	44	22	0.441975	24.5	-90	3	109.064	34.2695
526	161	6	1	2013-06-10	2	32	23	35	44	36	0.31327	22.5	180	3	109.064	34.2695
527	162	6	2	2013-06-11	2	45	22	35	43	54	0.277395	24	135	3	109.064	34.2695
528	163	6	3	2013-06-12	2	59	23	38	39	53	0.082981	25	0	3	109.064	34.2695
529	164	6	4	2013-06-13	2	43	21	15	28	NA	0.414688	25.5	0	3	109.064	34.2695
530	165	6	5	2013-06-14	2	55	23	9	22	66	1.34764	28	45	3	109.064	34.2695
531	166	6	6	2013-06-15	2	74	23	10	26	62	0.917249	29.5	45	3	109.064	34.2695
532	167	6	7	2013-06-16	2	97	24	24	29	74	0.655401	30	0	3	109.064	34.2695
533	168	6	1	2013-06-17	2	113	24	39	NA	76	0.759564	31	0	3	109.064	34.2695
534	169	6	2	2013-06-18	2	135	NA	38	NA	82	2.07479	NA	0	3	109.064	34.2695
535	170	6	3	2013-06-19	2	203	NA	77	44	55	3.28792	NA	0	3	109.064	34.2695
536	171	6	4	2013-06-20	2	118	NA	88	34	56	1.42866	28	0	3	109.064	34.2695
537	172	6	5	2013-06-21	2	22	11	55	15	28	1.10711	25	180	3	109.064	34.2695
538	173	6	6	2013-06-22	2	35	12	63	18	47	0.694686	24	135	3	109.064	34.2695
539	174	6	7	2013-06-23	2	78	12	95	15	73	0.279742	26.5	-135	3	109.064	34.2695
540	175	6	1	2013-06-24	2	73	13	92	23	32	0.412406	25.5	-90	3	109.064	34.2695
541	176	6	2	2013-06-25	2	52	14	97	30	89	0.488801	27.5	-90	3	109.064	34.2695
542	177	6	3	2013-06-26	2	38	16	93	22	39	0.344316	29.5	45	3	109.064	34.2695
543	178	6	4	2013-06-27	2	52	18	84	19	70	0.25387	30.5	0	3	109.064	34.2695
544	179	6	5	2013-06-28	2	57	16	59	12	60	0.109715	30.5	-135	3	109.064	34.2695
545	180	6	6	2013-06-29	2	50	15	23	NA	43	0.340745	31.5	0	3	109.064	34.2695
546	181	6	7	2013-06-30	2	63	18	22	3	38	0.808845	32	0	3	109.064	34.2695
547	182	7	1	2013-07-01	2	87	15	75	31	36	0.715233	31.5	0	3	109.064	34.2695
548	183	7	2	2013-07-02	2	65	12	74	50	12	0.856256	29.5	-90	3	109.064	34.2695
549	184	7	3	2013-07-03	2	89	11	72	44	84	1.02459	29.5	0	3	109.064	34.2695
550	185	7	4	2013-07-04	2	55	11	70	47	16	0.330055	28	NA	3	109.064	34.2695
551	186	7	5	2013-07-05	2	59	13	67	44	66	0.235329	29.5	-135	3	109.064	34.2695
552	187	7	6	2013-07-06	2	99	12	73	38	72	0.728446	30	0	3	109.064	34.2695
553	188	7	7	2013-07-07	2	125	12	65	41	69	0.805638	31	0	3	109.064	34.2695
554	189	7	1	2013-07-08	2	63	12	99	48	37	0.902768	30.5	45	3	109.064	34.2695
555	190	7	2	2013-07-09	2	32	11	49	41	42	0.448034	27	NA	3	109.064	34.2695
556	191	7	3	2013-07-10	2	23	10	28	38	36	0.408897	26.5	180	3	109.064	34.2695
557	192	7	4	2013-07-11	2	38	11	42	32	58	0.36854	28.5	45	3	109.064	34.2695
558	193	7	5	2013-07-12	2	73	11	44	40	60	0.221185	29.5	0	3	109.064	34.2695
559	194	7	6	2013-07-13	2	78	12	24	47	31	0.499728	29.5	0	3	109.064	34.2695
560	195	7	7	2013-07-14	2	144	13	24	57	38	1.06908	28.5	45	3	109.064	34.2695
561	196	7	1	2013-07-15	2	115	23	27	32	7	0.732329	27.5	180	3	109.064	34.2695
562	197	7	2	2013-07-16	2	43	17	14	NA	22	0.270661	28.5	180	3	109.064	34.2695
563	198	7	3	2013-07-17	2	80	NA	19	NA	26	0.802882	26.5	45	3	109.064	34.2695
564	199	7	4	2013-07-18	2	39	NA	13	41	19	0.628444	24.5	-90	3	109.064	34.2695
565	200	7	5	2013-07-19	2	57	15	22	70	28	0.882202	26.5	-45	3	109.064	34.2695
566	201	7	6	2013-07-20	2	85	15	24	61	65	0.932369	28	-90	3	109.064	34.2695
567	202	7	7	2013-07-21	2	117	14	15	59	33	0.918267	28	0	3	109.064	34.2695
568	203	7	1	2013-07-22	2	53	14	13	64	16	0.340975	26	0	3	109.064	34.2695
569	204	7	2	2013-07-23	2	NA	13	NA	48	NA	0.411856	27	0	3	109.064	34.2695
570	205	7	3	2013-07-24	2	223	7	59	47	48	0.958491	27.5	0	3	109.064	34.2695
571	206	7	4	2013-07-25	2	137	7	64	47	55	0.38888	29.5	45	3	109.064	34.2695
572	207	7	5	2013-07-26	2	102	13	48	44	44	0.687841	30.5	45	3	109.064	34.2695
573	208	7	6	2013-07-27	2	53	16	43	33	21	1.22939	29.5	-135	3	109.064	34.2695
574	209	7	7	2013-07-28	2	33	7	58	33	30	0.687284	27	-90	3	109.064	34.2695
575	210	7	1	2013-07-29	2	22	6	58	38	16	0.271226	26.5	-135	3	109.064	34.2695
576	211	7	2	2013-07-30	2	54	6	59	37	70	0.273683	28	0	3	109.064	34.2695
577	212	7	3	2013-07-31	2	80	7	73	44	45	0.541889	28	0	3	109.064	34.2695
578	213	8	4	2013-08-01	2	50	6	54	34	40	0.356643	29	0	3	109.064	34.2695
579	214	8	5	2013-08-02	2	55	6	43	38	42	0.564948	27	0	3	109.064	34.2695
580	215	8	6	2013-08-03	2	59	7	48	34	39	0.688317	29	0	3	109.064	34.2695
581	216	8	7	2013-08-04	2	67	7	50	36	44	0.354134	30.5	0	3	109.064	34.2695
582	217	8	1	2013-08-05	2	53	7	52	31	44	0.427202	31.5	45	3	109.064	34.2695
583	218	8	2	2013-08-06	2	57	7	65	31	55	0.513842	31	0	3	109.064	34.2695
584	219	8	3	2013-08-07	2	28	6	38	32	23	0.28973	28	0	3	109.064	34.2695
585	220	8	4	2013-08-08	2	28	6	57	37	20	0.361718	25	180	3	109.064	34.2695
586	221	8	5	2013-08-09	2	42	6	47	37	40	0.242231	26.5	0	3	109.064	34.2695
587	222	8	6	2013-08-10	2	75	7	65	47	51	0.490085	29	45	3	109.064	34.2695
588	223	8	7	2013-08-11	2	43	6	60	38	43	0.66281	29	0	3	109.064	34.2695
589	224	8	1	2013-08-12	2	50	6	44	34	40	0.714148	29	-90	3	109.064	34.2695
590	225	8	2	2013-08-13	2	64	6	53	38	54	0.45647	29.5	0	3	109.064	34.2695
591	226	8	3	2013-08-14	2	58	6	35	33	47	0.633823	30.5	45	3	109.064	34.2695
592	227	8	4	2013-08-15	2	55	7	22	31	48	0.517869	31	0	3	109.064	34.2695
593	228	8	5	2013-08-16	2	67	7	53	NA	81	0.751676	32.5	0	3	109.064	34.2695
594	229	8	6	2013-08-17	2	68	7	75	NA	64	0.708492	32	0	3	109.064	34.2695
595	230	8	7	2013-08-18	2	73	9	67	NA	100	0.596287	30.5	45	3	109.064	34.2695
596	231	8	1	2013-08-19	2	83	14	50	NA	89	1.08249	30	45	3	109.064	34.2695
597	232	8	2	2013-08-20	2	74	16	50	23	108	0.669285	29	0	3	109.064	34.2695
598	233	8	3	2013-08-21	2	112	8	55	29	99	1.13	29	0	3	109.064	34.2695
599	234	8	4	2013-08-22	2	105	NA	54	28	81	0.696302	29.5	0	3	109.064	34.2695
600	235	8	5	2013-08-23	2	172	NA	58	36	103	1.7287	29.5	0	3	109.064	34.2695
601	236	8	6	2013-08-24	2	205	NA	74	45	79	0.77766	28	0	3	109.064	34.2695
602	237	8	7	2013-08-25	2	120	23	63	40	90	0.845393	26.5	0	3	109.064	34.2695
603	238	8	1	2013-08-26	2	113	23	53	49	81	1.51663	28	0	3	109.064	34.2695
604	239	8	2	2013-08-27	2	84	20	44	32	37	1.12402	28	-135	3	109.064	34.2695
605	240	8	3	2013-08-28	2	43	20	42	33	18	0.825372	25	-90	3	109.064	34.2695
606	241	8	4	2013-08-29	2	36	24	59	41	39	0.05448	25.5	0	3	109.064	34.2695
607	242	8	5	2013-08-30	2	38	27	58	17	NA	0.199373	25	45	3	109.064	34.2695
608	243	8	6	2013-08-31	2	74	29	68	27	40	0.559342	25	45	3	109.064	34.2695
609	244	9	7	2013-09-01	2	100	22	54	31	NA	0.722454	23.5	0	3	109.064	34.2695
610	245	9	1	2013-09-02	2	92	26	44	28	46	0.428204	24	0	3	109.064	34.2695
611	246	9	2	2013-09-03	2	128	25	64	38	74	1.16303	24	0	3	109.064	34.2695
612	247	9	3	2013-09-04	2	104	24	65	37	28	0.453843	23	0	3	109.064	34.2695
613	248	9	4	2013-09-05	2	70	31	72	30	46	1.43923	22.5	-90	3	109.064	34.2695
614	249	9	5	2013-09-06	2	88	27	67	27	69	0.522967	23.5	0	3	109.064	34.2695
615	250	9	6	2013-09-07	2	115	28	72	32	33	0.63795	22.5	0	3	109.064	34.2695
616	251	9	7	2013-09-08	2	NA	NA	NA	NA	NA	0.552774	20	0	3	109.064	34.2695
617	252	9	1	2013-09-09	2	129	25	93	35	NA	0.808397	22.5	0	3	109.064	34.2695
618	253	9	2	2013-09-10	2	99	25	72	39	54	0.937928	22.5	0	3	109.064	34.2695
619	254	9	3	2013-09-11	2	107	24	64	34	73	1.23115	23.5	0	3	109.064	34.2695
620	255	9	4	2013-09-12	2	127	25	58	37	82	0.78024	26	0	3	109.064	34.2695
621	256	9	5	2013-09-13	2	50	26	80	40	35	0.204317	27	0	3	109.064	34.2695
622	257	9	6	2013-09-14	2	67	26	70	42	64	0.133948	26	0	3	109.064	34.2695
623	258	9	7	2013-09-15	2	95	26	67	37	116	0.490079	27	45	3	109.064	34.2695
624	259	9	1	2013-09-16	2	49	27	17	19	61	0.489062	27.5	0	3	109.064	34.2695
625	260	9	2	2013-09-17	2	74	28	22	20	47	1.25283	28	0	3	109.064	34.2695
626	261	9	3	2013-09-18	2	87	28	42	25	90	0.580834	27.5	0	3	109.064	34.2695
627	262	9	4	2013-09-19	2	40	25	33	27	19	0.405726	23.5	NA	3	109.064	34.2695
628	263	9	5	2013-09-20	2	74	25	42	28	32	0.589139	23	0	3	109.064	34.2695
629	264	9	6	2013-09-21	2	48	25	40	33	26	0.422664	23	45	3	109.064	34.2695
630	265	9	7	2013-09-22	2	133	25	53	54	48	0.853087	21.5	-90	3	109.064	34.2695
631	266	9	1	2013-09-23	2	39	25	30	32	19	0.070786	20.5	0	3	109.064	34.2695
632	267	9	2	2013-09-24	2	46	29	53	37	12	0.268439	16.5	-135	3	109.064	34.2695
633	268	9	3	2013-09-25	2	75	30	62	38	14	0.266688	16.5	180	3	109.064	34.2695
634	269	9	4	2013-09-26	2	115	35	82	41	30	0.485243	18.5	0	3	109.064	34.2695
635	270	9	5	2013-09-27	2	139	34	97	56	28	0.173143	20	0	3	109.064	34.2695
636	271	9	6	2013-09-28	2	NA	NA	NA	NA	NA	0.545874	22	45	3	109.064	34.2695
637	272	9	7	2013-09-29	2	NA	NA	NA	NA	NA	0.788173	23	0	3	109.064	34.2695
638	273	9	1	2013-09-30	2	172	27	64	48	52	1.07117	21.5	0	3	109.064	34.2695
639	274	10	2	2013-10-01	2	127	36	90	46	28	0.339105	23.5	45	3	109.064	34.2695
640	275	10	3	2013-10-02	2	129	36	90	43	68	0.331784	22	0	3	109.064	34.2695
641	276	10	4	2013-10-03	2	190	34	107	56	58	1.09058	21.5	45	3	109.064	34.2695
642	277	10	5	2013-10-04	2	201	32	108	56	76	0.826977	22	0	3	109.064	34.2695
643	278	10	6	2013-10-05	2	257	32	93	61	93	1.07544	21.5	45	3	109.064	34.2695
644	279	10	7	2013-10-06	2	205	40	95	45	107	1.16135	22	0	3	109.064	34.2695
645	280	10	1	2013-10-07	2	264	40	117	62	79	1.16325	23	0	3	109.064	34.2695
646	281	10	2	2013-10-08	2	203	41	107	58	65	0.758261	22	0	3	109.064	34.2695
647	282	10	3	2013-10-09	2	241	37	116	67	75	0.56531	22	0	3	109.064	34.2695
648	283	10	4	2013-10-10	2	119	34	100	68	32	0.403877	22.5	45	3	109.064	34.2695
649	284	10	5	2013-10-11	2	113	45	109	55	40	0.296727	22.5	180	3	109.064	34.2695
650	285	10	6	2013-10-12	2	185	57	114	69	67	0.43025	23.5	0	3	109.064	34.2695
651	286	10	7	2013-10-13	2	113	49	89	56	45	0.479848	23.5	0	3	109.064	34.2695
652	287	10	1	2013-10-14	2	52	33	42	37	21	0.518424	23.5	0	3	109.064	34.2695
653	288	10	2	2013-10-15	2	55	29	49	31	14	0.339574	14.5	0	3	109.064	34.2695
654	289	10	3	2013-10-16	2	84	35	59	40	4	0.468189	15	45	3	109.064	34.2695
655	290	10	4	2013-10-17	2	133	36	82	54	9	0.27937	15	0	3	109.064	34.2695
656	291	10	5	2013-10-18	2	180	34	89	59	7	0.718032	15	-135	3	109.064	34.2695
657	292	10	6	2013-10-19	2	153	36	80	56	19	0.906955	15	180	3	109.064	34.2695
658	293	10	7	2013-10-20	2	99	58	78	47	7	0.838846	14	45	3	109.064	34.2695
659	294	10	1	2013-10-21	2	103	48	87	53	21	0.258002	15	0	3	109.064	34.2695
660	295	10	2	2013-10-22	2	162	56	110	62	17	0.60138	16	0	3	109.064	34.2695
661	296	10	3	2013-10-23	2	NA	NA	NA	NA	NA	0.429597	16	45	3	109.064	34.2695
662	297	10	4	2013-10-24	2	NA	NA	NA	NA	NA	0.448989	15.5	45	3	109.064	34.2695
663	298	10	5	2013-10-25	2	204	63	97	NA	13	1.23661	13.5	0	3	109.064	34.2695
664	299	10	6	2013-10-26	2	249	60	104	73	10	0.711086	13	45	3	109.064	34.2695
665	300	10	7	2013-10-27	2	336	60	117	87	12	1.15703	12.5	0	3	109.064	34.2695
666	301	10	1	2013-10-28	2	276	51	108	84	18	1.04087	15	45	3	109.064	34.2695
667	302	10	2	2013-10-29	2	286	51	102	71	14	0.357557	12.5	0	3	109.064	34.2695
668	303	10	3	2013-10-30	2	NA	28	54	42	11	0.630478	11	45	3	109.064	34.2695
669	304	10	4	2013-10-31	2	97	25	43	43	8	0.41304	11	0	3	109.064	34.2695
670	305	11	5	2013-11-01	2	NA	NA	NA	NA	NA	0.195602	11	0	3	109.064	34.2695
671	306	11	6	2013-11-02	2	132	31	59	48	13	0.291151	12	0	3	109.064	34.2695
672	307	11	7	2013-11-03	2	148	32	70	42	14	0.372503	12	45	3	109.064	34.2695
673	308	11	1	2013-11-04	2	206	34	75	46	18	0.426019	10	0	3	109.064	34.2695
674	309	11	2	2013-11-05	2	NA	NA	NA	NA	NA	0.282538	13.5	45	3	109.064	34.2695
675	310	11	3	2013-11-06	2	NA	NA	NA	NA	NA	0.675202	12	180	3	109.064	34.2695
676	311	11	4	2013-11-07	2	NA	NA	NA	NA	NA	0.192329	12.5	45	3	109.064	34.2695
677	312	11	5	2013-11-08	2	NA	NA	NA	NA	NA	0.675919	10.5	-90	3	109.064	34.2695
678	313	11	6	2013-11-09	2	NA	NA	NA	NA	NA	1.05503	11	-90	3	109.064	34.2695
679	314	11	7	2013-11-10	2	NA	NA	NA	NA	NA	0.598321	8.5	-90	3	109.064	34.2695
680	315	11	1	2013-11-11	2	NA	NA	NA	NA	NA	0.217677	8.5	45	3	109.064	34.2695
681	316	11	2	2013-11-12	2	75	37	NA	42	8	0.268143	9	0	3	109.064	34.2695
682	317	11	3	2013-11-13	2	NA	42	NA	43	8	0.558706	9.5	0	3	109.064	34.2695
683	318	11	4	2013-11-14	2	149	44	NA	41	14	0.760118	10.5	180	3	109.064	34.2695
684	319	11	5	2013-11-15	2	128	59	105	42	10	0.20564	11	45	3	109.064	34.2695
685	320	11	6	2013-11-16	2	108	63	94	39	13	0.335669	9.5	180	3	109.064	34.2695
686	321	11	7	2013-11-17	2	162	67	106	43	9	0.382922	9.5	180	3	109.064	34.2695
687	322	11	1	2013-11-18	2	190	66	108	48	10	0.320348	8.5	135	3	109.064	34.2695
688	323	11	2	2013-11-19	2	102	83	NA	52	8	0.389784	8	180	3	109.064	34.2695
689	324	11	3	2013-11-20	2	100	70	NA	45	13	0.428321	8.5	45	3	109.064	34.2695
690	325	11	4	2013-11-21	2	NA	NA	NA	NA	NA	0.568806	7.5	0	3	109.064	34.2695
691	326	11	5	2013-11-22	2	NA	NA	NA	NA	NA	0.27879	7	0	3	109.064	34.2695
692	327	11	6	2013-11-23	2	28	43	84	38	12	0.2465	7	180	4	109.064	34.2695
693	328	11	7	2013-11-24	2	69	58	73	31	16	0.501407	7	180	4	109.064	34.2695
694	329	11	1	2013-11-25	2	59	72	100	44	8	0.273756	7	45	3	109.064	34.2695
695	330	11	2	2013-11-26	2	26	63	85	36	11	0.399066	6.5	180	3	109.064	34.2695
696	331	11	3	2013-11-27	2	15	58	69	28	20	0.147179	5	135	4	109.064	34.2695
697	332	11	4	2013-11-28	2	NA	NA	NA	NA	NA	0.102418	4	135	3	109.064	34.2695
698	333	11	5	2013-11-29	2	NA	NA	NA	NA	NA	0.204421	4	45	3	109.064	34.2695
699	334	11	6	2013-11-30	2	NA	NA	NA	NA	NA	0.1889	5.5	45	3	109.064	34.2695
700	335	12	7	2013-12-01	2	NA	NA	NA	NA	NA	0.251467	7	180	3	109.064	34.2695
701	336	12	1	2013-12-02	2	NA	NA	NA	NA	NA	0.359227	7.5	135	3	109.064	34.2695
702	337	12	2	2013-12-03	2	89	77	89	38	19	0.092196	6	45	3	109.064	34.2695
703	338	12	3	2013-12-04	2	42	87	77	18	21	0.136142	6.5	45	3	109.064	34.2695
704	339	12	4	2013-12-05	2	19	78	60	18	19	0.190624	6.5	135	3	109.064	34.2695
705	340	12	5	2013-12-06	2	70	82	83	25	25	0.247836	6	180	3	109.064	34.2695
706	341	12	6	2013-12-07	2	67	82	88	23	27	0.377311	6	0	3	109.064	34.2695
707	342	12	7	2013-12-08	2	59	72	64	22	24	0.555141	6	0	3	109.064	34.2695
708	343	12	1	2013-12-09	2	48	62	48	12	20	0.107048	4	135	4	109.064	34.2695
709	344	12	2	2013-12-10	2	95	77	73	19	18	0.556731	3.5	135	3	109.064	34.2695
710	345	12	3	2013-12-11	2	75	60	64	19	25	0.179369	2.5	-45	3	109.064	34.2695
711	346	12	4	2013-12-12	2	52	80	83	42	21	0.269609	3.5	180	3	109.064	34.2695
712	347	12	5	2013-12-13	2	NA	74	NA	32	28	0.229581	3	0	3	109.064	34.2695
713	348	12	6	2013-12-14	2	NA	87	93	33	22	0.307528	3	-135	3	109.064	34.2695
714	349	12	7	2013-12-15	2	NA	61	65	22	18	0.181629	4	-135	3	109.064	34.2695
715	350	12	1	2013-12-16	2	NA	65	75	29	17	0.262695	6	0	3	109.064	34.2695
716	351	12	2	2013-12-17	2	166	76	97	41	8	0.512737	3.5	0	3	109.064	34.2695
717	352	12	3	2013-12-18	2	290	72	112	72	7	0.392599	2	0	3	109.064	34.2695
718	353	12	4	2013-12-19	2	326	70	111	88	7	1.21693	1.5	0	3	109.064	34.2695
719	354	12	5	2013-12-20	2	320	91	119	87	7	0.159995	0	45	3	109.064	34.2695
720	355	12	6	2013-12-21	2	270	75	106	79	7	0.723244	2	-90	3	109.064	34.2695
721	356	12	7	2013-12-22	2	331	101	119	103	7	0.389399	1.5	45	3	109.064	34.2695
722	357	12	1	2013-12-23	2	393	94	130	106	8	0.502667	1	135	3	109.064	34.2695
723	358	12	2	2013-12-24	2	449	104	138	110	7	0.310062	1	0	3	109.064	34.2695
724	359	12	3	2013-12-25	2	391	102	133	110	7	0.654469	1	NA	3	109.064	34.2695
725	360	12	4	2013-12-26	2	98	61	NA	76	15	0.562917	1	135	4	109.064	34.2695
726	361	12	5	2013-12-27	2	85	75	101	87	8	0.22206	0	135	3	109.064	34.2695
727	362	12	6	2013-12-28	2	82	67	90	84	12	0.082593	-1	135	3	109.064	34.2695
728	363	12	7	2013-12-29	2	107	80	104	91	8	0.156645	1	0	3	109.064	34.2695
729	364	12	1	2013-12-30	2	72	62	89	99	12	0.145703	1.5	135	3	109.064	34.2695
730	365	12	2	2013-12-31	2	50	58	84	101	12	0.187351	4.5	180	3	109.064	34.2695
731	1	1	2	2013-01-01	3	156	38	39	83	25	0.3361	0	0	3	108.909	34.2391
732	2	1	3	2013-01-02	3	84	33	25	60	23	0.285738	-2.5	45	3	108.909	34.2391
733	3	1	4	2013-01-03	3	40	24	18	53	30	0.474135	-3.5	0	3	108.909	34.2391
734	4	1	5	2013-01-04	3	183	75	35	87	16	0.357337	-3	0	3	108.909	34.2391
735	5	1	6	2013-01-05	3	258	61	52	103	15	0.606767	-2.5	180	3	108.909	34.2391
736	6	1	7	2013-01-06	3	371	55	60	107	14	0.322852	-2.5	180	3	108.909	34.2391
737	7	1	1	2013-01-07	3	353	56	72	111	15	0.677324	-1	-135	3	108.909	34.2391
738	8	1	2	2013-01-08	3	407	61	78	114	14	0.427392	-0.5	180	3	108.909	34.2391
739	9	1	3	2013-01-09	3	326	62	74	114	14	0.345856	0	90	3	108.909	34.2391
740	10	1	4	2013-01-10	3	NA	NA	NA	NA	NA	0.442953	-1	45	3	108.909	34.2391
741	11	1	5	2013-01-11	3	248	42	58	86	33	0.350802	1	180	3	108.909	34.2391
742	12	1	6	2013-01-12	3	360	62	80	105	13	0.388252	2	-90	3	108.909	34.2391
743	13	1	7	2013-01-13	3	430	62	87	110	13	0.472643	2	0	3	108.909	34.2391
744	14	1	1	2013-01-14	3	462	52	83	103	13	0.213757	0.5	0	3	108.909	34.2391
745	15	1	2	2013-01-15	3	92	51	59	51	35	0.409855	1.5	-90	3	108.909	34.2391
746	16	1	3	2013-01-16	3	251	87	104	110	17	0.338405	3	0	3	108.909	34.2391
747	17	1	4	2013-01-17	3	231	107	104	89	15	0.346429	2.5	0	3	108.909	34.2391
748	18	1	5	2013-01-18	3	316	112	113	102	12	0.551	1.5	0	3	108.909	34.2391
749	19	1	6	2013-01-19	3	463	113	118	112	11	0.699658	1	180	3	108.909	34.2391
750	20	1	7	2013-01-20	3	310	90	84	102	21	0.673477	0	-90	3	108.909	34.2391
751	21	1	1	2013-01-21	3	NA	NA	NA	NA	NA	0.647295	2	-135	3	108.909	34.2391
752	22	1	2	2013-01-22	3	204	102	102	90	23	0.638317	3.5	0	3	108.909	34.2391
753	23	1	3	2013-01-23	3	263	61	96	73	35	0.536167	4	-135	3	108.909	34.2391
754	24	1	4	2013-01-24	3	54	34	48	33	48	0.115003	3.5	135	3	108.909	34.2391
755	25	1	5	2013-01-25	3	185	54	77	71	31	0.182207	5	45	3	108.909	34.2391
756	26	1	6	2013-01-26	3	144	66	85	81	34	0.251719	5.5	180	3	108.909	34.2391
757	27	1	7	2013-01-27	3	301	107	113	108	16	0.297522	6	45	3	108.909	34.2391
758	28	1	1	2013-01-28	3	284	108	107	106	20	0.419305	5.5	-135	3	108.909	34.2391
759	29	1	2	2013-01-29	3	374	92	117	105	20	0.472092	5.5	-135	3	108.909	34.2391
760	30	1	3	2013-01-30	3	408	107	118	82	19	0.414099	6.5	-90	3	108.909	34.2391
761	31	1	4	2013-01-31	3	339	82	108	79	18	1.13146	6	-135	3	108.909	34.2391
762	32	2	5	2013-02-01	3	444	86	118	101	14	0.21742	5.5	0	3	108.909	34.2391
763	33	2	6	2013-02-02	3	403	79	110	86	13	1.06226	4.5	0	3	108.909	34.2391
764	34	2	7	2013-02-03	3	284	61	89	71	13	0.372497	5	-90	3	108.909	34.2391
765	35	2	1	2013-02-04	3	203	76	77	62	12	0.558238	5	180	3	108.909	34.2391
766	36	2	2	2013-02-05	3	149	76	77	55	37	0.379903	5.5	-90	3	108.909	34.2391
767	37	2	3	2013-02-06	3	343	80	88	77	20	0.216187	3.5	0	3	108.909	34.2391
768	38	2	4	2013-02-07	3	206	79	74	52	19	0.237205	1.5	-90	3	108.909	34.2391
769	39	2	5	2013-02-08	3	198	71	72	0	18	0.181329	1.5	0	3	108.909	34.2391
770	40	2	6	2013-02-09	3	324	77	59	NA	38	0.691822	2.5	180	3	108.909	34.2391
771	41	2	7	2013-02-10	3	500	71	58	68	47	0.235908	3.5	135	3	108.909	34.2391
772	42	2	1	2013-02-11	3	303	55	45	59	18	0.463865	2	-135	3	108.909	34.2391
773	43	2	2	2013-02-12	3	149	52	42	62	41	0.360449	2.5	0	3	108.909	34.2391
774	44	2	3	2013-02-13	3	175	113	75	71	23	0.638936	4	45	3	108.909	34.2391
775	45	2	4	2013-02-14	3	149	56	59	71	38	0.43533	4	180	3	108.909	34.2391
776	46	2	5	2013-02-15	3	107	56	57	85	45	0.508335	4	180	3	108.909	34.2391
777	47	2	6	2013-02-16	3	321	70	69	103	42	1.07467	5.5	45	3	108.909	34.2391
778	48	2	7	2013-02-17	3	278	77	95	73	26	0.885657	4	0	3	108.909	34.2391
779	49	2	1	2013-02-18	3	112	63	79	NA	34	0.700597	3.5	180	3	108.909	34.2391
780	50	2	2	2013-02-19	3	134	51	68	18	25	0.515538	3	NA	3	108.909	34.2391
781	51	2	3	2013-02-20	3	135	53	73	20	36	1.7055	4.5	0	3	108.909	34.2391
782	52	2	4	2013-02-21	3	190	52	101	28	61	1.17218	4.5	0	3	108.909	34.2391
783	53	2	5	2013-02-22	3	175	70	110	35	50	0.385328	7	0	3	108.909	34.2391
784	54	2	6	2013-02-23	3	287	82	117	49	45	0.802581	8	45	3	108.909	34.2391
785	55	2	7	2013-02-24	3	384	89	119	48	50	0.708402	9.5	0	3	108.909	34.2391
786	56	2	1	2013-02-25	3	383	93	117	48	21	1.04146	9	-45	3	108.909	34.2391
787	57	2	2	2013-02-26	3	398	99	121	71	40	0.430052	8	NA	3	108.909	34.2391
788	58	2	3	2013-02-27	3	400	97	130	87	48	1.4795	9.5	NA	3	108.909	34.2391
789	59	2	4	2013-02-28	3	284	54	108	71	37	0.977015	10	135	3	108.909	34.2391
790	60	3	5	2013-03-01	3	70	55	84	58	35	0.47453	6	90	4	108.909	34.2391
791	61	3	6	2013-03-02	3	95	58	93	64	42	0.813457	7	NA	3	108.909	34.2391
792	62	3	7	2013-03-03	3	115	38	93	63	55	0.534218	8.5	90	3	108.909	34.2391
793	63	3	1	2013-03-04	3	176	68	112	69	41	0.611281	11	0	3	108.909	34.2391
794	64	3	2	2013-03-05	3	222	81	123	61	37	0.444153	12.5	0	3	108.909	34.2391
795	65	3	3	2013-03-06	3	150	43	95	38	48	0.77104	12.5	135	3	108.909	34.2391
796	66	3	4	2013-03-07	3	155	61	109	34	46	0.646753	14.5	180	3	108.909	34.2391
797	67	3	5	2013-03-08	3	135	53	114	38	69	0.248015	18	0	3	108.909	34.2391
798	68	3	6	2013-03-09	3	279	29	94	27	34	1.79085	19	180	3	108.909	34.2391
799	69	3	7	2013-03-10	3	110	49	70	31	24	0.950173	13.5	90	4	108.909	34.2391
800	70	3	1	2013-03-11	3	113	71	95	40	13	1.55883	12.5	0	3	108.909	34.2391
801	71	3	2	2013-03-12	3	248	47	89	NA	20	1.61444	11	-135	3	108.909	34.2391
802	72	3	3	2013-03-13	3	326	70	102	61	16	1.67005	13	180	3	108.909	34.2391
803	73	3	4	2013-03-14	3	162	59	89	45	21	0.958551	11.5	0	3	108.909	34.2391
804	74	3	5	2013-03-15	3	248	80	113	53	23	1.21073	12.5	0	3	108.909	34.2391
805	75	3	6	2013-03-16	3	280	62	112	NA	15	1.6695	10	0	3	108.909	34.2391
806	76	3	7	2013-03-17	3	159	47	89	NA	57	1.10435	14.5	135	4	108.909	34.2391
807	77	3	1	2013-03-18	3	85	40	103	41	38	0.639674	17	135	4	108.909	34.2391
808	78	3	2	2013-03-19	3	143	47	105	51	31	0.587361	18.5	180	3	108.909	34.2391
809	79	3	3	2013-03-20	3	93	42	92	30	38	0.434305	17	-135	3	108.909	34.2391
810	80	3	4	2013-03-21	3	168	49	104	NA	25	0.763369	16	-45	3	108.909	34.2391
811	81	3	5	2013-03-22	3	183	52	112	40	32	0.874507	14.5	-135	3	108.909	34.2391
812	82	3	6	2013-03-23	3	205	52	110	41	45	0.386378	17	-135	3	108.909	34.2391
813	83	3	7	2013-03-24	3	109	43	78	23	41	1.11981	14.5	135	3	108.909	34.2391
814	84	3	1	2013-03-25	3	140	55	104	28	NA	0.46143	13.5	0	3	108.909	34.2391
815	85	3	2	2013-03-26	3	133	31	87	26	44	0.497462	13.5	0	3	108.909	34.2391
816	86	3	3	2013-03-27	3	130	41	105	37	37	0.331351	16	NA	3	108.909	34.2391
817	87	3	4	2013-03-28	3	122	53	NA	37	40	0.438321	16	45	3	108.909	34.2391
818	88	3	5	2013-03-29	3	228	57	NA	29	32	1.3407	17	0	3	108.909	34.2391
819	89	3	6	2013-03-30	3	243	60	110	30	45	0.983408	17	0	3	108.909	34.2391
820	90	3	7	2013-03-31	3	253	51	103	NA	34	1.79555	17.5	NA	3	108.909	34.2391
821	91	4	1	2013-04-01	3	253	44	111	NA	54	0.814527	16	-90	3	108.909	34.2391
822	92	4	2	2013-04-02	3	120	57	106	NA	19	0.981961	14	45	3	108.909	34.2391
823	93	4	3	2013-04-03	3	162	53	109	NA	59	0.798997	16	180	3	108.909	34.2391
824	94	4	4	2013-04-04	3	200	38	101	NA	24	1.39684	14	NA	3	108.909	34.2391
825	95	4	5	2013-04-05	3	55	18	47	NA	33	0.310263	12	180	4	108.909	34.2391
826	96	4	6	2013-04-06	3	70	37	87	NA	38	0.292873	11.5	NA	3	108.909	34.2391
827	97	4	7	2013-04-07	3	109	43	102	NA	41	0.551559	14	45	3	108.909	34.2391
828	98	4	1	2013-04-08	3	95	30	84	NA	38	0.578503	15	135	3	108.909	34.2391
829	99	4	2	2013-04-09	3	48	22	70	40	43	0.368317	12.5	45	4	108.909	34.2391
830	100	4	3	2013-04-10	3	73	32	88	NA	41	0.325884	12.5	NA	3	108.909	34.2391
831	101	4	4	2013-04-11	3	87	36	100	NA	46	0.410978	15.5	0	3	108.909	34.2391
832	102	4	5	2013-04-12	3	90	28	103	NA	44	0.690445	18	-90	3	108.909	34.2391
833	103	4	6	2013-04-13	3	79	36	100	NA	45	0.291477	20	-135	3	108.909	34.2391
834	104	4	7	2013-04-14	3	55	25	83	NA	54	0.383203	22.5	NA	3	108.909	34.2391
835	105	4	1	2013-04-15	3	77	31	97	NA	64	0.480128	24	-90	3	108.909	34.2391
836	106	4	2	2013-04-16	3	60	34	62	NA	55	0.632337	25	-90	3	108.909	34.2391
837	107	4	3	2013-04-17	3	127	46	106	NA	79	0.565752	26	180	3	108.909	34.2391
838	108	4	4	2013-04-18	3	172	35	83	NA	39	3.54563	NA	0	3	108.909	34.2391
839	109	4	5	2013-04-19	3	NA	NA	NA	NA	NA	1.21153	15.5	0	5	108.909	34.2391
840	110	4	6	2013-04-20	3	NA	NA	NA	NA	NA	0.785649	12.5	0	3	108.909	34.2391
841	111	4	7	2013-04-21	3	175	44	94	68	28	1.28086	13	0	3	108.909	34.2391
842	112	4	1	2013-04-22	3	NA	NA	NA	NA	NA	0.756411	12	-135	3	108.909	34.2391
843	113	4	2	2013-04-23	3	178	28	98	72	33	0.977524	17.5	180	3	108.909	34.2391
844	114	4	3	2013-04-24	3	149	36	113	65	44	0.804113	19	0	3	108.909	34.2391
845	115	4	4	2013-04-25	3	190	38	125	62	61	0.610048	21	45	3	108.909	34.2391
846	116	4	5	2013-04-26	3	193	31	125	65	73	0.43242	22	0	3	108.909	34.2391
847	117	4	6	2013-04-27	3	155	13	118	71	95	0.373048	22.5	0	3	108.909	34.2391
848	118	4	7	2013-04-28	3	196	15	116	51	73	1.39172	25	NA	3	108.909	34.2391
849	119	4	1	2013-04-29	3	62	11	63	20	24	0.334493	20	-135	3	108.909	34.2391
850	120	4	2	2013-04-30	3	65	23	67	16	NA	0.246383	18.5	45	3	108.909	34.2391
851	121	5	3	2013-05-01	3	147	30	114	25	33	0.520594	20	0	3	108.909	34.2391
852	122	5	4	2013-05-02	3	77	22	NA	21	81	0.635959	21	0	3	108.909	34.2391
853	123	5	5	2013-05-03	3	90	39	98	31	99	0.637336	24.5	0	3	108.909	34.2391
854	124	5	6	2013-05-04	3	108	22	85	25	83	1.63857	23	0	3	108.909	34.2391
855	125	5	7	2013-05-05	3	97	8	NA	24	60	1.31933	20.5	0	4	108.909	34.2391
856	126	5	1	2013-05-06	3	137	8	NA	28	35	0.929473	19	-135	3	108.909	34.2391
857	127	5	2	2013-05-07	3	NA	NA	NA	NA	NA	0.761365	20.5	0	3	108.909	34.2391
858	128	5	3	2013-05-08	3	85	8	70	28	30	0.620764	19.5	-135	3	108.909	34.2391
859	129	5	4	2013-05-09	3	29	9	NA	25	54	0.480162	20	180	3	108.909	34.2391
860	130	5	5	2013-05-10	3	60	17	89	27	69	0.16813	20.5	0	3	108.909	34.2391
861	131	5	6	2013-05-11	3	53	16	NA	23	75	0.065587	23.5	180	3	108.909	34.2391
862	132	5	7	2013-05-12	3	77	14	102	26	107	0.188642	25.5	0	3	108.909	34.2391
863	133	5	1	2013-05-13	3	102	36	109	35	102	0.236225	27	0	3	108.909	34.2391
864	134	5	2	2013-05-14	3	104	13	110	29	47	0.756084	27	0	3	108.909	34.2391
865	135	5	3	2013-05-15	3	138	11	82	29	43	0.996124	25	-135	3	108.909	34.2391
866	136	5	4	2013-05-16	3	122	4	69	30	55	0.746723	23	-90	3	108.909	34.2391
867	137	5	5	2013-05-17	3	59	NA	34	20	NA	0.669199	20	-135	3	108.909	34.2391
868	138	5	6	2013-05-18	3	46	NA	62	22	67	0.547359	22.5	-90	3	108.909	34.2391
869	139	5	7	2013-05-19	3	83	4	72	22	45	0.826693	24	45	3	108.909	34.2391
870	140	5	1	2013-05-20	3	134	29	113	35	75	0.283825	25.5	0	3	108.909	34.2391
871	141	5	2	2013-05-21	3	178	26	113	50	100	0.335234	27.5	0	3	108.909	34.2391
872	142	5	3	2013-05-22	3	114	3	83	31	51	0.914311	27.5	0	3	108.909	34.2391
873	143	5	4	2013-05-23	3	94	NA	45	20	105	0.746445	27.5	-90	3	108.909	34.2391
874	144	5	5	2013-05-24	3	70	10	38	19	36	1.16879	24	-45	3	108.909	34.2391
875	145	5	6	2013-05-25	3	45	11	52	19	9	1.30141	19.5	-135	3	108.909	34.2391
876	146	5	7	2013-05-26	3	48	10	47	28	NA	0.336504	23	-90	3	108.909	34.2391
877	147	5	1	2013-05-27	3	69	NA	63	32	93	0.481539	24	0	3	108.909	34.2391
878	148	5	2	2013-05-28	3	50	NA	47	22	25	0.625228	21.5	180	3	108.909	34.2391
879	149	5	3	2013-05-29	3	25	11	42	15	44	0.200107	19.5	-90	3	108.909	34.2391
880	150	5	4	2013-05-30	3	48	18	73	25	27	0.310542	17	-135	3	108.909	34.2391
881	151	5	5	2013-05-31	3	53	16	90	31	21	0.434778	21	0	3	108.909	34.2391
882	152	6	6	2013-06-01	3	72	19	100	38	93	0.163956	24	0	3	108.909	34.2391
883	153	6	7	2013-06-02	3	114	43	109	39	153	0.602096	26.5	45	3	108.909	34.2391
884	154	6	1	2013-06-03	3	78	24	90	23	94	0.381515	27	0	3	108.909	34.2391
885	155	6	2	2013-06-04	3	64	12	60	25	65	0.3363	27.5	45	3	108.909	34.2391
886	156	6	3	2013-06-05	3	59	9	42	17	70	0.863048	27.5	0	3	108.909	34.2391
887	157	6	4	2013-06-06	3	54	8	40	20	54	0.663652	29	0	3	108.909	34.2391
888	158	6	5	2013-06-07	3	53	16	55	23	NA	0.497057	28	0	3	108.909	34.2391
889	159	6	6	2013-06-08	3	84	8	37	22	91	1.51672	25.5	0	3	108.909	34.2391
890	160	6	7	2013-06-09	3	15	7	NA	18	31	0.43653	24.5	-90	3	108.909	34.2391
891	161	6	1	2013-06-10	3	28	8	NA	17	49	0.299314	22.5	180	3	108.909	34.2391
892	162	6	2	2013-06-11	3	33	10	45	18	76	0.266052	24	135	3	108.909	34.2391
893	163	6	3	2013-06-12	3	55	12	73	26	76	0.099196	25	0	3	108.909	34.2391
894	164	6	4	2013-06-13	3	45	22	40	21	48	0.412708	25.5	0	3	108.909	34.2391
895	165	6	5	2013-06-14	3	55	NA	35	20	21	1.37167	28	45	3	108.909	34.2391
896	166	6	6	2013-06-15	3	74	NA	39	22	27	0.947033	29.5	45	3	108.909	34.2391
897	167	6	7	2013-06-16	3	93	NA	50	26	33	0.688382	30	0	3	108.909	34.2391
898	168	6	1	2013-06-17	3	95	3	45	28	59	0.770932	31	0	3	108.909	34.2391
899	169	6	2	2013-06-18	3	110	2	45	28	85	1.94106	31.5	0	3	108.909	34.2391
900	170	6	3	2013-06-19	3	172	9	42	42	98	3.05774	NA	0	3	108.909	34.2391
901	171	6	4	2013-06-20	3	103	4	44	31	46	1.42896	28	0	3	108.909	34.2391
902	172	6	5	2013-06-21	3	18	12	35	20	35	1.10968	25	180	3	108.909	34.2391
903	173	6	6	2013-06-22	3	30	12	38	20	57	0.676953	24	135	3	108.909	34.2391
904	174	6	7	2013-06-23	3	82	12	69	27	83	0.269025	26.5	-135	3	108.909	34.2391
905	175	6	1	2013-06-24	3	73	20	77	24	30	0.412391	25.5	-90	3	108.909	34.2391
906	176	6	2	2013-06-25	3	50	16	74	25	90	0.478667	27.5	-90	3	108.909	34.2391
907	177	6	3	2013-06-26	3	40	13	67	29	47	0.345078	29.5	45	3	108.909	34.2391
908	178	6	4	2013-06-27	3	49	14	NA	28	85	0.245056	30.5	0	3	108.909	34.2391
909	179	6	5	2013-06-28	3	55	14	69	29	64	0.123087	30.5	-135	3	108.909	34.2391
910	180	6	6	2013-06-29	3	36	11	NA	24	51	0.334855	31.5	0	3	108.909	34.2391
911	181	6	7	2013-06-30	3	49	11	NA	25	50	0.801633	32	0	3	108.909	34.2391
912	182	7	1	2013-07-01	3	59	11	50	31	47	0.692275	31.5	0	3	108.909	34.2391
913	183	7	2	2013-07-02	3	50	11	37	30	24	0.77774	29.5	-90	3	108.909	34.2391
914	184	7	3	2013-07-03	3	117	11	60	36	156	1.02703	29.5	0	3	108.909	34.2391
915	185	7	4	2013-07-04	3	57	12	47	31	21	0.330067	28	NA	3	108.909	34.2391
916	186	7	5	2013-07-05	3	45	12	50	31	87	0.223436	29.5	-135	3	108.909	34.2391
917	187	7	6	2013-07-06	3	99	12	77	38	125	0.673293	30	0	3	108.909	34.2391
918	188	7	7	2013-07-07	3	97	12	60	34	114	0.809568	31	0	3	108.909	34.2391
919	189	7	1	2013-07-08	3	57	12	47	30	44	1.01502	30.5	45	3	108.909	34.2391
920	190	7	2	2013-07-09	3	53	10	32	19	51	0.440387	27	NA	3	108.909	34.2391
921	191	7	3	2013-07-10	3	16	4	29	17	46	0.40951	26.5	180	3	108.909	34.2391
922	192	7	4	2013-07-11	3	38	17	40	20	129	0.369199	28.5	45	3	108.909	34.2391
923	193	7	5	2013-07-12	3	64	14	38	22	105	0.147891	29.5	0	3	108.909	34.2391
924	194	7	6	2013-07-13	3	60	3	27	25	56	0.513514	29.5	0	3	108.909	34.2391
925	195	7	7	2013-07-14	3	117	2	34	40	58	1.02762	28.5	45	3	108.909	34.2391
926	196	7	1	2013-07-15	3	99	3	45	26	27	0.749344	27.5	180	3	108.909	34.2391
927	197	7	2	2013-07-16	3	43	27	62	19	92	0.256897	28.5	180	3	108.909	34.2391
928	198	7	3	2013-07-17	3	95	5	62	27	21	0.806265	26.5	45	3	108.909	34.2391
929	199	7	4	2013-07-18	3	45	4	NA	23	33	0.628444	24.5	-90	3	108.909	34.2391
930	200	7	5	2013-07-19	3	62	8	64	29	46	0.843476	26.5	-45	3	108.909	34.2391
931	201	7	6	2013-07-20	3	84	14	58	28	110	0.837656	28	-90	3	108.909	34.2391
932	202	7	7	2013-07-21	3	102	5	44	28	53	0.937974	28	0	3	108.909	34.2391
933	203	7	1	2013-07-22	3	42	NA	47	24	22	0.339131	26	0	3	108.909	34.2391
934	204	7	2	2013-07-23	3	NA	NA	NA	NA	NA	0.383639	27	0	3	108.909	34.2391
935	205	7	3	2013-07-24	3	NA	NA	NA	NA	NA	0.945022	27.5	0	3	108.909	34.2391
936	206	7	4	2013-07-25	3	122	NA	32	34	43	0.398088	29.5	45	3	108.909	34.2391
937	207	7	5	2013-07-26	3	137	13	49	37	65	0.669942	30.5	45	3	108.909	34.2391
938	208	7	6	2013-07-27	3	42	12	43	13	33	1.19657	29.5	-135	3	108.909	34.2391
939	209	7	7	2013-07-28	3	30	12	34	13	43	0.669495	27	-90	3	108.909	34.2391
940	210	7	1	2013-07-29	3	26	12	35	20	24	0.248477	26.5	-135	3	108.909	34.2391
941	211	7	2	2013-07-30	3	82	14	64	25	64	0.246575	28	0	3	108.909	34.2391
942	212	7	3	2013-07-31	3	99	15	59	19	46	0.516125	28	0	3	108.909	34.2391
943	213	8	4	2013-08-01	3	52	15	42	16	50	0.323816	29	0	3	108.909	34.2391
944	214	8	5	2013-08-02	3	60	13	45	26	65	0.553877	27	0	3	108.909	34.2391
945	215	8	6	2013-08-03	3	NA	NA	NA	NA	NA	0.613094	29	0	3	108.909	34.2391
946	216	8	7	2013-08-04	3	NA	NA	NA	NA	NA	0.371776	30.5	0	3	108.909	34.2391
947	217	8	1	2013-08-05	3	68	14	75	31	37	0.4366	31.5	45	3	108.909	34.2391
948	218	8	2	2013-08-06	3	78	16	83	27	49	0.52333	31	0	3	108.909	34.2391
949	219	8	3	2013-08-07	3	28	14	37	18	28	0.287139	28	0	3	108.909	34.2391
950	220	8	4	2013-08-08	3	26	13	59	24	28	0.355381	25	180	3	108.909	34.2391
951	221	8	5	2013-08-09	3	NA	15	82	30	52	0.245937	26.5	0	3	108.909	34.2391
952	222	8	6	2013-08-10	3	107	15	89	30	64	0.542122	29	45	3	108.909	34.2391
953	223	8	7	2013-08-11	3	67	17	68	15	34	0.655874	29	0	3	108.909	34.2391
954	224	8	1	2013-08-12	3	43	14	57	22	45	0.705751	29	-90	3	108.909	34.2391
955	225	8	2	2013-08-13	3	69	13	67	29	67	0.489431	29.5	0	3	108.909	34.2391
956	226	8	3	2013-08-14	3	NA	NA	NA	NA	NA	0.639564	30.5	45	3	108.909	34.2391
957	227	8	4	2013-08-15	3	46	14	NA	16	54	0.523905	31	0	3	108.909	34.2391
958	228	8	5	2013-08-16	3	67	14	NA	18	56	0.762376	32.5	0	3	108.909	34.2391
959	229	8	6	2013-08-17	3	65	14	NA	19	75	0.685904	32	0	3	108.909	34.2391
960	230	8	7	2013-08-18	3	80	15	NA	27	89	0.61826	30.5	45	3	108.909	34.2391
961	231	8	1	2013-08-19	3	NA	NA	NA	NA	NA	1.06772	30	45	3	108.909	34.2391
962	232	8	2	2013-08-20	3	99	NA	NA	NA	NA	0.659815	29	0	3	108.909	34.2391
963	233	8	3	2013-08-21	3	122	NA	68	27	100	1.14203	29	0	3	108.909	34.2391
964	234	8	4	2013-08-22	3	108	NA	64	24	75	0.714409	29.5	0	3	108.909	34.2391
965	235	8	5	2013-08-23	3	192	52	52	22	150	1.82845	29.5	0	3	108.909	34.2391
966	236	8	6	2013-08-24	3	227	52	77	29	103	0.725108	28	0	3	108.909	34.2391
967	237	8	7	2013-08-25	3	112	43	65	24	114	0.857906	26.5	0	3	108.909	34.2391
968	238	8	1	2013-08-26	3	128	48	80	38	123	1.5153	28	0	3	108.909	34.2391
969	239	8	2	2013-08-27	3	125	8	74	25	55	1.19455	28	-135	3	108.909	34.2391
970	240	8	3	2013-08-28	3	NA	NA	NA	NA	NA	0.809327	25	-90	3	108.909	34.2391
971	241	8	4	2013-08-29	3	48	14	52	16	45	0.058304	25.5	0	3	108.909	34.2391
972	242	8	5	2013-08-30	3	32	14	74	18	41	0.216156	25	45	3	108.909	34.2391
973	243	8	6	2013-08-31	3	77	32	88	25	63	0.555312	25	45	3	108.909	34.2391
974	244	9	7	2013-09-01	3	134	35	83	28	91	0.72517	23.5	0	3	108.909	34.2391
975	245	9	1	2013-09-02	3	112	32	55	24	72	0.434016	24	0	3	108.909	34.2391
976	246	9	2	2013-09-03	3	149	32	69	31	100	1.09767	24	0	3	108.909	34.2391
977	247	9	3	2013-09-04	3	112	13	43	19	54	0.428314	23	0	3	108.909	34.2391
978	248	9	4	2013-09-05	3	103	26	63	17	NA	1.36265	22.5	-90	3	108.909	34.2391
979	249	9	5	2013-09-06	3	99	24	92	21	75	0.472311	23.5	0	3	108.909	34.2391
980	250	9	6	2013-09-07	3	119	24	101	29	34	0.635576	22.5	0	3	108.909	34.2391
981	251	9	7	2013-09-08	3	105	13	50	18	47	0.550165	20	0	3	108.909	34.2391
982	252	9	1	2013-09-09	3	137	41	90	29	61	0.707657	22.5	0	3	108.909	34.2391
983	253	9	2	2013-09-10	3	90	26	74	20	61	0.893752	22.5	0	3	108.909	34.2391
984	254	9	3	2013-09-11	3	113	43	92	18	60	1.16405	23.5	0	3	108.909	34.2391
985	255	9	4	2013-09-12	3	160	39	83	20	90	0.774668	26	0	3	108.909	34.2391
986	256	9	5	2013-09-13	3	67	38	107	25	54	0.198486	27	0	3	108.909	34.2391
987	257	9	6	2013-09-14	3	64	34	101	26	50	0.144392	26	0	3	108.909	34.2391
988	258	9	7	2013-09-15	3	98	25	100	31	120	0.542718	27	45	3	108.909	34.2391
989	259	9	1	2013-09-16	3	43	4	39	11	48	0.51153	27.5	0	3	108.909	34.2391
990	260	9	2	2013-09-17	3	73	12	74	20	40	1.19928	28	0	3	108.909	34.2391
991	261	9	3	2013-09-18	3	87	17	67	22	86	0.568253	27.5	0	3	108.909	34.2391
992	262	9	4	2013-09-19	3	32	8	34	10	35	0.405681	23.5	NA	3	108.909	34.2391
993	263	9	5	2013-09-20	3	100	20	57	19	40	0.638464	23	0	3	108.909	34.2391
994	264	9	6	2013-09-21	3	52	11	45	17	42	0.370283	23	45	3	108.909	34.2391
995	265	9	7	2013-09-22	3	162	26	63	43	61	0.853933	21.5	-90	3	108.909	34.2391
996	266	9	1	2013-09-23	3	48	10	NA	13	28	0.093991	20.5	0	3	108.909	34.2391
997	267	9	2	2013-09-24	3	45	41	52	19	29	0.2667	16.5	-135	3	108.909	34.2391
998	268	9	3	2013-09-25	3	98	40	90	30	20	0.266337	16.5	180	3	108.909	34.2391
999	269	9	4	2013-09-26	3	128	45	97	29	28	0.491727	18.5	0	3	108.909	34.2391
1000	270	9	5	2013-09-27	3	125	57	99	34	43	0.169833	20	0	3	108.909	34.2391
1001	271	9	6	2013-09-28	3	NA	NA	NA	NA	NA	0.52156	22	45	3	108.909	34.2391
1002	272	9	7	2013-09-29	3	NA	NA	NA	NA	NA	0.764855	23	0	3	108.909	34.2391
1003	273	9	1	2013-09-30	3	237	26	84	32	64	1.1247	21.5	0	3	108.909	34.2391
1004	274	10	2	2013-10-01	3	98	32	87	31	44	0.345391	23.5	45	3	108.909	34.2391
1005	275	10	3	2013-10-02	3	114	34	103	39	59	0.312612	22	0	3	108.909	34.2391
1006	276	10	4	2013-10-03	3	172	36	105	39	84	1.05555	21.5	45	3	108.909	34.2391
1007	277	10	5	2013-10-04	3	251	48	123	51	66	0.812223	22	0	3	108.909	34.2391
1008	278	10	6	2013-10-05	3	241	33	119	48	69	1.05351	21.5	45	3	108.909	34.2391
1009	279	10	7	2013-10-06	3	186	34	103	33	73	1.18331	22	0	3	108.909	34.2391
1010	280	10	1	2013-10-07	3	272	52	115	34	61	1.14473	23	0	3	108.909	34.2391
1011	281	10	2	2013-10-08	3	158	36	62	29	39	0.696786	22	0	3	108.909	34.2391
1012	282	10	3	2013-10-09	3	253	41	23	48	47	0.546724	22	0	3	108.909	34.2391
1013	283	10	4	2013-10-10	3	110	28	52	39	NA	0.383551	22.5	45	3	108.909	34.2391
1014	284	10	5	2013-10-11	3	165	45	117	62	79	0.308447	22.5	180	3	108.909	34.2391
1015	285	10	6	2013-10-12	3	213	36	117	54	NA	0.434406	23.5	0	3	108.909	34.2391
1016	286	10	7	2013-10-13	3	80	24	75	26	94	0.470251	23.5	0	3	108.909	34.2391
1017	287	10	1	2013-10-14	3	50	11	44	20	45	0.550193	23.5	0	3	108.909	34.2391
1018	288	10	2	2013-10-15	3	68	14	58	23	33	0.345042	14.5	0	3	108.909	34.2391
1019	289	10	3	2013-10-16	3	112	10	58	33	19	0.466538	15	45	3	108.909	34.2391
1020	290	10	4	2013-10-17	3	186	37	70	38	28	0.314512	15	0	3	108.909	34.2391
1021	291	10	5	2013-10-18	3	147	17	73	34	31	0.730432	15	-135	3	108.909	34.2391
1022	292	10	6	2013-10-19	3	95	16	87	34	32	0.858107	15	180	3	108.909	34.2391
1023	293	10	7	2013-10-20	3	67	42	77	25	20	0.837533	14	45	3	108.909	34.2391
1024	294	10	1	2013-10-21	3	100	29	98	37	33	0.247418	15	0	3	108.909	34.2391
1025	295	10	2	2013-10-22	3	186	44	110	41	39	0.565109	16	0	3	108.909	34.2391
1026	296	10	3	2013-10-23	3	122	38	108	33	38	0.412449	16	45	3	108.909	34.2391
1027	297	10	4	2013-10-24	3	102	43	100	40	35	0.430504	15.5	45	3	108.909	34.2391
1028	298	10	5	2013-10-25	3	162	45	101	40	27	1.18103	13.5	0	3	108.909	34.2391
1029	299	10	6	2013-10-26	3	244	54	109	51	28	0.826484	13	45	3	108.909	34.2391
1030	300	10	7	2013-10-27	3	262	44	114	61	36	1.06986	12.5	0	3	108.909	34.2391
1031	301	10	1	2013-10-28	3	NA	NA	NA	NA	NA	1.02777	15	45	3	108.909	34.2391
1032	302	10	2	2013-10-29	3	NA	NA	NA	NA	NA	0.36681	12.5	0	3	108.909	34.2391
1033	303	10	3	2013-10-30	3	94	13	53	36	19	0.630478	11	45	3	108.909	34.2391
1034	304	10	4	2013-10-31	3	52	17	59	39	11	0.413015	11	0	3	108.909	34.2391
1035	305	11	5	2013-11-01	3	58	12	74	44	13	0.195552	11	0	3	108.909	34.2391
1036	306	11	6	2013-11-02	3	64	13	NA	48	22	0.291753	12	0	3	108.909	34.2391
1037	307	11	7	2013-11-03	3	55	22	NA	43	21	0.323251	12	45	3	108.909	34.2391
1038	308	11	1	2013-11-04	3	107	25	NA	53	14	0.429796	10	0	3	108.909	34.2391
1039	309	11	2	2013-11-05	3	NA	20	78	54	29	0.265914	13.5	45	3	108.909	34.2391
1040	310	11	3	2013-11-06	3	NA	28	80	59	31	0.576119	12	180	3	108.909	34.2391
1041	311	11	4	2013-11-07	3	153	59	100	51	8	0.189183	12.5	45	3	108.909	34.2391
1042	312	11	5	2013-11-08	3	113	31	93	51	6	0.683235	10.5	-90	3	108.909	34.2391
1043	313	11	6	2013-11-09	3	52	19	47	29	18	1.05503	11	-90	3	108.909	34.2391
1044	314	11	7	2013-11-10	3	28	20	58	33	8	0.567948	8.5	-90	3	108.909	34.2391
1045	315	11	1	2013-11-11	3	49	37	68	37	6	0.216372	8.5	45	3	108.909	34.2391
1046	316	11	2	2013-11-12	3	38	30	58	34	9	0.273469	9	0	3	108.909	34.2391
1047	317	11	3	2013-11-13	3	70	46	70	49	6	0.558694	9.5	0	3	108.909	34.2391
1048	318	11	4	2013-11-14	3	89	30	NA	52	22	0.655929	10.5	180	3	108.909	34.2391
1049	319	11	5	2013-11-15	3	133	45	78	62	15	0.195586	11	45	3	108.909	34.2391
1050	320	11	6	2013-11-16	3	NA	NA	NA	NA	NA	0.358582	9.5	180	3	108.909	34.2391
1051	321	11	7	2013-11-17	3	NA	NA	NA	NA	NA	0.374874	9.5	180	3	108.909	34.2391
1052	322	11	1	2013-11-18	3	166	57	103	72	10	0.320826	8.5	135	3	108.909	34.2391
1053	323	11	2	2013-11-19	3	113	65	93	66	9	0.372727	8	180	3	108.909	34.2391
1054	324	11	3	2013-11-20	3	123	53	89	64	16	0.387284	8.5	45	3	108.909	34.2391
1055	325	11	4	2013-11-21	3	168	80	112	95	6	0.567952	7.5	0	3	108.909	34.2391
1056	326	11	5	2013-11-22	3	110	74	111	97	6	0.279915	7	0	3	108.909	34.2391
1057	327	11	6	2013-11-23	3	36	8	NA	47	22	0.2465	7	180	4	108.909	34.2391
1058	328	11	7	2013-11-24	3	NA	NA	NA	NA	NA	0.454568	7	180	4	108.909	34.2391
1059	329	11	1	2013-11-25	3	NA	NA	NA	NA	NA	0.260904	7	45	3	108.909	34.2391
1060	330	11	2	2013-11-26	3	NA	NA	NA	NA	NA	0.416829	6.5	180	3	108.909	34.2391
1061	331	11	3	2013-11-27	3	NA	41	NA	46	24	0.145485	5	135	4	108.909	34.2391
1062	332	11	4	2013-11-28	3	NA	32	58	58	26	0.099922	4	135	3	108.909	34.2391
1063	333	11	5	2013-11-29	3	87	59	89	79	13	0.190417	4	45	3	108.909	34.2391
1064	334	11	6	2013-11-30	3	64	46	84	81	20	0.166079	5.5	45	3	108.909	34.2391
1065	335	12	7	2013-12-01	3	100	60	109	101	NA	0.239056	7	180	3	108.909	34.2391
1066	336	12	1	2013-12-02	3	NA	NA	NA	NA	NA	0.369567	7.5	135	3	108.909	34.2391
1067	337	12	2	2013-12-03	3	NA	NA	NA	NA	NA	0.086235	6	45	3	108.909	34.2391
1068	338	12	3	2013-12-04	3	NA	75	101	67	18	0.153415	6.5	45	3	108.909	34.2391
1069	339	12	4	2013-12-05	3	NA	52	75	53	25	0.15858	6.5	135	3	108.909	34.2391
1070	340	12	5	2013-12-06	3	NA	74	107	70	22	0.248833	6	180	3	108.909	34.2391
1071	341	12	6	2013-12-07	3	NA	77	113	59	22	0.362586	6	0	3	108.909	34.2391
1072	342	12	7	2013-12-08	3	NA	63	84	41	22	0.549519	6	0	3	108.909	34.2391
1073	343	12	1	2013-12-09	3	NA	46	62	32	21	0.104274	4	135	4	108.909	34.2391
1074	344	12	2	2013-12-10	3	59	33	65	47	18	0.567393	3.5	135	3	108.909	34.2391
1075	345	12	3	2013-12-11	3	NA	51	80	74	21	0.174972	2.5	-45	3	108.909	34.2391
1076	346	12	4	2013-12-12	3	NA	56	84	83	21	0.236518	3.5	180	3	108.909	34.2391
1077	347	12	5	2013-12-13	3	186	69	106	107	31	0.218578	3	0	3	108.909	34.2391
1078	348	12	6	2013-12-14	3	NA	56	84	76	17	0.254906	3	-135	3	108.909	34.2391
1079	349	12	7	2013-12-15	3	NA	30	62	46	18	0.182096	4	-135	3	108.909	34.2391
1080	350	12	1	2013-12-16	3	45	38	94	82	5	0.25635	6	0	3	108.909	34.2391
1081	351	12	2	2013-12-17	3	214	62	99	90	5	0.53719	3.5	0	3	108.909	34.2391
1082	352	12	3	2013-12-18	3	500	58	101	86	5	0.402406	2	0	3	108.909	34.2391
1083	353	12	4	2013-12-19	3	500	65	95	99	4	1.24835	1.5	0	3	108.909	34.2391
1084	354	12	5	2013-12-20	3	480	70	102	101	4	0.159995	0	45	3	108.909	34.2391
1085	355	12	6	2013-12-21	3	469	75	99	105	4	0.72768	2	-90	3	108.909	34.2391
1086	356	12	7	2013-12-22	3	NA	93	101	106	5	0.405021	1.5	45	3	108.909	34.2391
1087	357	12	1	2013-12-23	3	NA	68	114	110	7	0.504115	1	135	3	108.909	34.2391
1088	358	12	2	2013-12-24	3	500	88	120	108	7	0.310062	1	0	3	108.909	34.2391
1089	359	12	3	2013-12-25	3	438	75	112	110	8	0.656432	1	NA	3	108.909	34.2391
1090	360	12	4	2013-12-26	3	125	36	59	59	14	0.535217	1	135	4	108.909	34.2391
1091	361	12	5	2013-12-27	3	196	52	67	69	12	0.223626	0	135	3	108.909	34.2391
1092	362	12	6	2013-12-28	3	NA	54	80	77	10	0.075594	-1	135	3	108.909	34.2391
1093	363	12	7	2013-12-29	3	NA	62	85	94	9	0.154191	1	0	3	108.909	34.2391
1094	364	12	1	2013-12-30	3	NA	39	75	93	18	0.140936	1.5	135	3	108.909	34.2391
1095	365	12	2	2013-12-31	3	143	33	84	102	16	0.178873	4.5	180	3	108.909	34.2391
1096	1	1	2	2013-01-01	4	139	90	116	30	17	0.345253	0	0	3	108.905	34.2678
1097	2	1	3	2013-01-02	4	69	86	92	23	18	0.284239	-2.5	45	3	108.905	34.2678
1098	3	1	4	2013-01-03	4	39	76	84	21	24	0.46505	-3.5	0	3	108.905	34.2678
1099	4	1	5	2013-01-04	4	143	110	111	35	9	0.357298	-3	0	3	108.905	34.2678
1100	5	1	6	2013-01-05	4	320	114	117	45	13	0.606483	-2.5	180	3	108.905	34.2678
1101	6	1	7	2013-01-06	4	NA	NA	NA	NA	NA	0.324968	-2.5	180	3	108.905	34.2678
1102	7	1	1	2013-01-07	4	NA	NA	NA	NA	NA	0.665286	-1	-135	3	108.905	34.2678
1103	8	1	2	2013-01-08	4	383	116	138	105	13	0.420877	-0.5	180	3	108.905	34.2678
1104	9	1	3	2013-01-09	4	216	110	115	89	22	0.349331	0	90	3	108.905	34.2678
1105	10	1	4	2013-01-10	4	333	124	133	102	18	0.446351	-1	45	3	108.905	34.2678
1106	11	1	5	2013-01-11	4	269	112	122	104	37	0.357074	1	180	3	108.905	34.2678
1107	12	1	6	2013-01-12	4	308	133	139	103	14	0.395836	2	-90	3	108.905	34.2678
1108	13	1	7	2013-01-13	4	399	115	144	108	15	0.482456	2	0	3	108.905	34.2678
1109	14	1	1	2013-01-14	4	500	126	155	114	5	0.215222	0.5	0	3	108.905	34.2678
1110	15	1	2	2013-01-15	4	148	109	103	89	31	0.414279	1.5	-90	3	108.905	34.2678
1111	16	1	3	2013-01-16	4	300	107	122	107	20	0.335137	3	0	3	108.905	34.2678
1112	17	1	4	2013-01-17	4	214	107	117	101	14	0.355347	2.5	0	3	108.905	34.2678
1113	18	1	5	2013-01-18	4	329	132	140	109	8	0.550222	1.5	0	3	108.905	34.2678
1114	19	1	6	2013-01-19	4	458	121	146	115	6	0.698926	1	180	3	108.905	34.2678
1115	20	1	7	2013-01-20	4	319	103	116	107	21	0.675577	0	-90	3	108.905	34.2678
1116	21	1	1	2013-01-21	4	94	102	91	88	33	0.652228	2	-135	3	108.905	34.2678
1117	22	1	2	2013-01-22	4	219	101	119	104	20	0.651601	3.5	0	3	108.905	34.2678
1118	23	1	3	2013-01-23	4	312	114	128	106	22	0.545679	4	-135	3	108.905	34.2678
1119	24	1	4	2013-01-24	4	65	99	97	86	39	0.116763	3.5	135	3	108.905	34.2678
1120	25	1	5	2013-01-25	4	169	80	109	102	28	0.185951	5	45	3	108.905	34.2678
1121	26	1	6	2013-01-26	4	172	117	119	103	20	0.24962	5.5	180	3	108.905	34.2678
1122	27	1	7	2013-01-27	4	266	118	138	109	8	0.303317	6	45	3	108.905	34.2678
1123	28	1	1	2013-01-28	4	293	135	132	109	14	0.422775	5.5	-135	3	108.905	34.2678
1124	29	1	2	2013-01-29	4	413	108	142	116	12	0.480784	5.5	-135	3	108.905	34.2678
1125	30	1	3	2013-01-30	4	429	118	148	115	10	0.415816	6.5	-90	3	108.905	34.2678
1126	31	1	4	2013-01-31	4	318	107	134	114	10	1.14477	6	-135	3	108.905	34.2678
1127	32	2	5	2013-02-01	4	440	122	144	119	7	0.21599	5.5	0	3	108.905	34.2678
1128	33	2	6	2013-02-02	4	391	101	131	118	6	1.07442	4.5	0	3	108.905	34.2678
1129	34	2	7	2013-02-03	4	240	98	115	114	5	0.372362	5	-90	3	108.905	34.2678
1130	35	2	1	2013-02-04	4	199	90	107	113	6	0.552206	5	180	3	108.905	34.2678
1131	36	2	2	2013-02-05	4	166	107	110	114	31	0.385837	5.5	-90	3	108.905	34.2678
1132	37	2	3	2013-02-06	4	346	117	120	118	11	0.217002	3.5	0	3	108.905	34.2678
1133	38	2	4	2013-02-07	4	221	104	108	113	14	0.237205	1.5	-90	3	108.905	34.2678
1134	39	2	5	2013-02-08	4	190	102	106	110	10	0.181328	1.5	0	3	108.905	34.2678
1135	40	2	6	2013-02-09	4	327	127	107	111	28	0.692095	2.5	180	3	108.905	34.2678
1136	41	2	7	2013-02-10	4	500	106	105	114	40	0.236181	3.5	135	3	108.905	34.2678
1137	42	2	1	2013-02-11	4	305	74	82	111	11	0.464138	2	-135	3	108.905	34.2678
1138	43	2	2	2013-02-12	4	185	68	77	108	42	0.362284	2.5	0	3	108.905	34.2678
1139	44	2	3	2013-02-13	4	145	128	107	109	18	0.650702	4	45	3	108.905	34.2678
1140	45	2	4	2013-02-14	4	159	104	103	109	28	0.436154	4	180	3	108.905	34.2678
1141	46	2	5	2013-02-15	4	99	78	93	108	41	0.510332	4	180	3	108.905	34.2678
1142	47	2	6	2013-02-16	4	347	105	NA	101	44	1.09636	5.5	45	3	108.905	34.2678
1143	48	2	7	2013-02-17	4	296	96	NA	41	19	0.875499	4	0	3	108.905	34.2678
1144	49	2	1	2013-02-18	4	119	58	NA	34	33	0.696097	3.5	180	3	108.905	34.2678
1145	50	2	2	2013-02-19	4	140	63	NA	38	26	0.516695	3	NA	3	108.905	34.2678
1146	51	2	3	2013-02-20	4	138	60	NA	36	30	1.69134	4.5	0	3	108.905	34.2678
1147	52	2	4	2013-02-21	4	208	100	NA	61	48	1.18515	4.5	0	3	108.905	34.2678
1148	53	2	5	2013-02-22	4	225	78	NA	65	45	0.391465	7	0	3	108.905	34.2678
1149	54	2	6	2013-02-23	4	285	86	116	69	47	0.828829	8	45	3	108.905	34.2678
1150	55	2	7	2013-02-24	4	412	105	NA	81	41	0.699486	9.5	0	3	108.905	34.2678
1151	56	2	1	2013-02-25	4	354	104	NA	81	20	1.06087	9	-45	3	108.905	34.2678
1152	57	2	2	2013-02-26	4	412	116	NA	87	32	0.424944	8	NA	3	108.905	34.2678
1153	58	2	3	2013-02-27	4	402	99	NA	91	38	1.51342	9.5	NA	3	108.905	34.2678
1154	59	2	4	2013-02-28	4	272	70	NA	52	28	0.995012	10	135	3	108.905	34.2678
1155	60	3	5	2013-03-01	4	67	63	63	10	40	0.476609	6	90	4	108.905	34.2678
1156	61	3	6	2013-03-02	4	103	94	88	20	35	0.825224	7	NA	3	108.905	34.2678
1157	62	3	7	2013-03-03	4	127	60	88	32	48	0.541856	8.5	90	3	108.905	34.2678
1158	63	3	1	2013-03-04	4	169	69	NA	43	37	0.61633	11	0	3	108.905	34.2678
1159	64	3	2	2013-03-05	4	252	85	NA	60	35	0.45296	12.5	0	3	108.905	34.2678
1160	65	3	3	2013-03-06	4	209	74	NA	33	46	0.773511	12.5	135	3	108.905	34.2678
1161	66	3	4	2013-03-07	4	195	76	NA	57	42	0.655189	14.5	180	3	108.905	34.2678
1162	67	3	5	2013-03-08	4	162	100	NA	63	49	0.253685	18	0	3	108.905	34.2678
1163	68	3	6	2013-03-09	4	309	50	98	48	32	1.80077	19	180	3	108.905	34.2678
1164	69	3	7	2013-03-10	4	112	45	NA	24	37	0.950115	13.5	90	4	108.905	34.2678
1165	70	3	1	2013-03-11	4	105	67	NA	33	22	1.57921	12.5	0	3	108.905	34.2678
1166	71	3	2	2013-03-12	4	268	60	NA	50	21	1.6294	11	-135	3	108.905	34.2678
1167	72	3	3	2013-03-13	4	364	68	NA	59	19	1.67959	13	180	3	108.905	34.2678
1168	73	3	4	2013-03-14	4	166	61	NA	48	27	0.962486	11.5	0	3	108.905	34.2678
1169	74	3	5	2013-03-15	4	229	67	75	62	34	1.23432	12.5	0	3	108.905	34.2678
1170	75	3	6	2013-03-16	4	280	66	NA	75	18	1.6695	10	0	3	108.905	34.2678
1171	76	3	7	2013-03-17	4	158	63	NA	64	65	1.11166	14.5	135	4	108.905	34.2678
1172	77	3	1	2013-03-18	4	108	55	NA	70	42	0.649536	17	135	4	108.905	34.2678
1173	78	3	2	2013-03-19	4	163	57	NA	98	34	0.587487	18.5	180	3	108.905	34.2678
1174	79	3	3	2013-03-20	4	114	42	53	59	44	0.43975	17	-135	3	108.905	34.2678
1175	80	3	4	2013-03-21	4	173	52	70	71	28	0.765522	16	-45	3	108.905	34.2678
1176	81	3	5	2013-03-22	4	208	58	101	85	38	0.871474	14.5	-135	3	108.905	34.2678
1177	82	3	6	2013-03-23	4	208	58	85	83	56	0.386113	17	-135	3	108.905	34.2678
1178	83	3	7	2013-03-24	4	115	43	NA	63	48	1.1372	14.5	135	3	108.905	34.2678
1179	84	3	1	2013-03-25	4	133	56	62	71	NA	0.46143	13.5	0	3	108.905	34.2678
1180	85	3	2	2013-03-26	4	145	44	NA	78	50	0.504937	13.5	0	3	108.905	34.2678
1181	86	3	3	2013-03-27	4	148	52	94	99	44	0.335897	16	NA	3	108.905	34.2678
1182	87	3	4	2013-03-28	4	150	57	NA	101	50	0.445969	16	45	3	108.905	34.2678
1183	88	3	5	2013-03-29	4	198	54	65	80	40	1.33909	17	0	3	108.905	34.2678
1184	89	3	6	2013-03-30	4	235	65	90	89	52	1.00146	17	0	3	108.905	34.2678
1185	90	3	7	2013-03-31	4	237	46	59	87	44	1.81604	17.5	NA	3	108.905	34.2678
1186	91	4	1	2013-04-01	4	229	54	92	99	76	0.819729	16	-90	3	108.905	34.2678
1187	92	4	2	2013-04-02	4	138	81	64	82	21	0.967595	14	45	3	108.905	34.2678
1188	93	4	3	2013-04-03	4	179	62	79	91	68	0.816901	16	180	3	108.905	34.2678
1189	94	4	4	2013-04-04	4	158	47	59	83	27	1.39624	14	NA	3	108.905	34.2678
1190	95	4	5	2013-04-05	4	89	30	NA	68	40	0.310267	12	180	4	108.905	34.2678
1191	96	4	6	2013-04-06	4	93	40	97	77	NA	0.298436	11.5	NA	3	108.905	34.2678
1192	97	4	7	2013-04-07	4	147	65	155	96	NA	0.554841	14	45	3	108.905	34.2678
1193	98	4	1	2013-04-08	4	112	36	165	87	55	0.572269	15	135	3	108.905	34.2678
1194	99	4	2	2013-04-09	4	85	19	NA	79	65	0.36554	12.5	45	4	108.905	34.2678
1195	100	4	3	2013-04-10	4	113	37	NA	89	NA	0.329922	12.5	NA	3	108.905	34.2678
1196	101	4	4	2013-04-11	4	134	83	167	102	57	0.415949	15.5	0	3	108.905	34.2678
1197	102	4	5	2013-04-12	4	108	56	NA	101	62	0.68101	18	-90	3	108.905	34.2678
1198	103	4	6	2013-04-13	4	105	34	62	89	52	0.293651	20	-135	3	108.905	34.2678
1199	104	4	7	2013-04-14	4	64	62	47	82	72	0.388931	22.5	NA	3	108.905	34.2678
1200	105	4	1	2013-04-15	4	85	76	52	93	78	0.491995	24	-90	3	108.905	34.2678
1201	106	4	2	2013-04-16	4	92	54	45	76	79	0.649723	25	-90	3	108.905	34.2678
1202	107	4	3	2013-04-17	4	170	42	52	99	115	0.576161	26	180	3	108.905	34.2678
1203	108	4	4	2013-04-18	4	200	31	40	93	52	3.62834	NA	0	3	108.905	34.2678
1204	109	4	5	2013-04-19	4	125	8	34	71	33	1.21153	15.5	0	5	108.905	34.2678
1205	110	4	6	2013-04-20	4	88	15	37	50	26	0.78523	12.5	0	3	108.905	34.2678
1206	111	4	7	2013-04-21	4	168	21	40	67	32	1.30593	13	0	3	108.905	34.2678
1207	112	4	1	2013-04-22	4	220	13	45	71	9	0.756421	12	-135	3	108.905	34.2678
1208	113	4	2	2013-04-23	4	200	24	82	79	44	0.9823	17.5	180	3	108.905	34.2678
1209	114	4	3	2013-04-24	4	195	NA	NA	77	78	0.824741	19	0	3	108.905	34.2678
1210	115	4	4	2013-04-25	4	169	26	88	46	99	0.617446	21	45	3	108.905	34.2678
1211	116	4	5	2013-04-26	4	133	23	79	42	116	0.439399	22	0	3	108.905	34.2678
1212	117	4	6	2013-04-27	4	117	11	90	68	139	0.377229	22.5	0	3	108.905	34.2678
1213	118	4	7	2013-04-28	4	198	NA	89	51	107	1.42494	25	NA	3	108.905	34.2678
1214	119	4	1	2013-04-29	4	60	NA	58	32	41	0.334498	20	-135	3	108.905	34.2678
1215	120	4	2	2013-04-30	4	62	16	59	34	83	0.252532	18.5	45	3	108.905	34.2678
1216	121	5	3	2013-05-01	4	160	13	103	54	40	0.522685	20	0	3	108.905	34.2678
1217	122	5	4	2013-05-02	4	75	36	73	37	89	0.648376	21	0	3	108.905	34.2678
1218	123	5	5	2013-05-03	4	85	14	67	47	105	0.648491	24.5	0	3	108.905	34.2678
1219	124	5	6	2013-05-04	4	115	5	55	39	93	1.65327	23	0	3	108.905	34.2678
1220	125	5	7	2013-05-05	4	109	NA	53	36	59	1.31905	20.5	0	4	108.905	34.2678
1221	126	5	1	2013-05-06	4	122	NA	67	32	36	0.929473	19	-135	3	108.905	34.2678
1222	127	5	2	2013-05-07	4	137	24	75	25	32	0.762565	20.5	0	3	108.905	34.2678
1223	128	5	3	2013-05-08	4	109	26	70	19	29	0.620937	19.5	-135	3	108.905	34.2678
1224	129	5	4	2013-05-09	4	NA	NA	NA	NA	NA	0.479309	20	180	3	108.905	34.2678
1225	130	5	5	2013-05-10	4	90	43	98	27	70	0.171805	20.5	0	3	108.905	34.2678
1226	131	5	6	2013-05-11	4	59	41	97	22	77	0.070351	23.5	180	3	108.905	34.2678
1227	132	5	7	2013-05-12	4	74	76	NA	29	85	0.190578	25.5	0	3	108.905	34.2678
1228	133	5	1	2013-05-13	4	93	49	106	32	105	0.242483	27	0	3	108.905	34.2678
1229	134	5	2	2013-05-14	4	72	14	98	31	57	0.75625	27	0	3	108.905	34.2678
1230	135	5	3	2013-05-15	4	113	22	72	29	49	1.00706	25	-135	3	108.905	34.2678
1231	136	5	4	2013-05-16	4	123	15	65	30	62	0.746773	23	-90	3	108.905	34.2678
1232	137	5	5	2013-05-17	4	67	10	43	26	27	0.669199	20	-135	3	108.905	34.2678
1233	138	5	6	2013-05-18	4	53	18	67	26	68	0.551597	22.5	-90	3	108.905	34.2678
1234	139	5	7	2013-05-19	4	89	14	69	26	48	0.83822	24	45	3	108.905	34.2678
1235	140	5	1	2013-05-20	4	153	30	106	33	60	0.292237	25.5	0	3	108.905	34.2678
1236	141	5	2	2013-05-21	4	170	28	109	45	123	0.338713	27.5	0	3	108.905	34.2678
1237	142	5	3	2013-05-22	4	99	11	75	31	53	0.918418	27.5	0	3	108.905	34.2678
1238	143	5	4	2013-05-23	4	87	6	33	27	102	0.745234	27.5	-90	3	108.905	34.2678
1239	144	5	5	2013-05-24	4	69	5	38	29	39	1.16738	24	-45	3	108.905	34.2678
1240	145	5	6	2013-05-25	4	53	6	62	31	6	1.30141	19.5	-135	3	108.905	34.2678
1241	146	5	7	2013-05-26	4	40	4	48	35	35	0.339569	23	-90	3	108.905	34.2678
1242	147	5	1	2013-05-27	4	72	5	57	38	81	0.494753	24	0	3	108.905	34.2678
1243	148	5	2	2013-05-28	4	48	6	44	31	22	0.624092	21.5	180	3	108.905	34.2678
1244	149	5	3	2013-05-29	4	26	12	43	27	44	0.200878	19.5	-90	3	108.905	34.2678
1245	150	5	4	2013-05-30	4	49	42	70	30	23	0.311742	17	-135	3	108.905	34.2678
1246	151	5	5	2013-05-31	4	53	19	82	35	18	0.434823	21	0	3	108.905	34.2678
1247	152	6	6	2013-06-01	4	75	34	100	43	80	0.168988	24	0	3	108.905	34.2678
1248	153	6	7	2013-06-02	4	85	19	97	38	148	0.611588	26.5	45	3	108.905	34.2678
1249	154	6	1	2013-06-03	4	67	14	85	36	92	0.383973	27	0	3	108.905	34.2678
1250	155	6	2	2013-06-04	4	53	5	68	36	62	0.34157	27.5	45	3	108.905	34.2678
1251	156	6	3	2013-06-05	4	59	5	43	32	68	0.855445	27.5	0	3	108.905	34.2678
1252	157	6	4	2013-06-06	4	57	9	52	32	51	0.670427	29	0	3	108.905	34.2678
1253	158	6	5	2013-06-07	4	53	11	60	35	NA	0.509441	28	0	3	108.905	34.2678
1254	159	6	6	2013-06-08	4	94	3	42	34	87	1.53647	25.5	0	3	108.905	34.2678
1255	160	6	7	2013-06-09	4	18	5	47	33	22	0.431801	24.5	-90	3	108.905	34.2678
1256	161	6	1	2013-06-10	4	32	15	52	34	44	0.305214	22.5	180	3	108.905	34.2678
1257	162	6	2	2013-06-11	4	39	59	68	34	61	0.270099	24	135	3	108.905	34.2678
1258	163	6	3	2013-06-12	4	45	11	73	35	74	0.10007	25	0	3	108.905	34.2678
1259	164	6	4	2013-06-13	4	67	16	44	34	39	0.414469	25.5	0	3	108.905	34.2678
1260	165	6	5	2013-06-14	4	54	7	NA	37	47	1.3647	28	45	3	108.905	34.2678
1261	166	6	6	2013-06-15	4	70	9	42	38	45	0.957822	29.5	45	3	108.905	34.2678
1262	167	6	7	2013-06-16	4	88	22	53	40	66	0.691993	30	0	3	108.905	34.2678
1263	168	6	1	2013-06-17	4	98	86	74	42	111	0.780135	31	0	3	108.905	34.2678
1264	169	6	2	2013-06-18	4	133	NA	NA	42	117	1.98754	31.5	0	3	108.905	34.2678
1265	170	6	3	2013-06-19	4	NA	NA	NA	NA	NA	3.09037	NA	0	3	108.905	34.2678
1266	171	6	4	2013-06-20	4	142	NA	50	49	NA	1.42935	28	0	3	108.905	34.2678
1267	172	6	5	2013-06-21	4	NA	NA	NA	NA	NA	1.11072	25	180	3	108.905	34.2678
1268	173	6	6	2013-06-22	4	NA	NA	54	46	NA	0.67382	24	135	3	108.905	34.2678
1269	174	6	7	2013-06-23	4	NA	NA	NA	NA	NA	0.26624	26.5	-135	3	108.905	34.2678
1270	175	6	1	2013-06-24	4	NA	NA	77	49	NA	0.4124	25.5	-90	3	108.905	34.2678
1271	176	6	2	2013-06-25	4	NA	21	73	45	NA	0.490691	27.5	-90	3	108.905	34.2678
1272	177	6	3	2013-06-26	4	46	15	74	43	NA	0.343291	29.5	45	3	108.905	34.2678
1273	178	6	4	2013-06-27	4	55	14	70	44	NA	0.247961	30.5	0	3	108.905	34.2678
1274	179	6	5	2013-06-28	4	46	11	64	41	NA	0.122051	30.5	-135	3	108.905	34.2678
1275	180	6	6	2013-06-29	4	36	9	29	39	NA	0.337677	31.5	0	3	108.905	34.2678
1276	181	6	7	2013-06-30	4	45	8	23	39	NA	0.799744	32	0	3	108.905	34.2678
1277	182	7	1	2013-07-01	4	75	8	49	49	NA	0.692449	31.5	0	3	108.905	34.2678
1278	183	7	2	2013-07-02	4	57	NA	57	34	NA	0.776889	29.5	-90	3	108.905	34.2678
1279	184	7	3	2013-07-03	4	82	NA	63	34	NA	1.05317	29.5	0	3	108.905	34.2678
1280	185	7	4	2013-07-04	4	49	6	69	35	NA	0.330065	28	NA	3	108.905	34.2678
1281	186	7	5	2013-07-05	4	65	29	78	44	NA	0.225533	29.5	-135	3	108.905	34.2678
1282	187	7	6	2013-07-06	4	97	8	82	45	NA	0.685676	30	0	3	108.905	34.2678
1283	188	7	7	2013-07-07	4	94	5	50	42	NA	0.823622	31	0	3	108.905	34.2678
1284	189	7	1	2013-07-08	4	82	57	77	43	NA	1.02741	30.5	45	3	108.905	34.2678
1285	190	7	2	2013-07-09	4	35	NA	43	44	NA	0.443216	27	NA	3	108.905	34.2678
1286	191	7	3	2013-07-10	4	19	13	43	43	NA	0.408717	26.5	180	3	108.905	34.2678
1287	192	7	4	2013-07-11	4	38	NA	60	45	NA	0.369424	28.5	45	3	108.905	34.2678
1288	193	7	5	2013-07-12	4	127	9	62	43	NA	0.136906	29.5	0	3	108.905	34.2678
1289	194	7	6	2013-07-13	4	67	2	44	38	83	0.511457	29.5	0	3	108.905	34.2678
1290	195	7	7	2013-07-14	4	100	3	44	47	100	1.03002	28.5	45	3	108.905	34.2678
1291	196	7	1	2013-07-15	4	88	52	70	39	47	0.750507	27.5	180	3	108.905	34.2678
1292	197	7	2	2013-07-16	4	39	27	78	35	110	0.263046	28.5	180	3	108.905	34.2678
1293	198	7	3	2013-07-17	4	73	20	95	39	47	0.805564	26.5	45	3	108.905	34.2678
1294	199	7	4	2013-07-18	4	42	16	65	38	44	0.628444	24.5	-90	3	108.905	34.2678
1295	200	7	5	2013-07-19	4	62	NA	90	41	80	0.852406	26.5	-45	3	108.905	34.2678
1296	201	7	6	2013-07-20	4	77	NA	79	41	89	0.836521	28	-90	3	108.905	34.2678
1297	202	7	7	2013-07-21	4	90	NA	59	42	23	0.936434	28	0	3	108.905	34.2678
1298	203	7	1	2013-07-22	4	45	NA	59	41	11	0.338337	26	0	3	108.905	34.2678
1299	204	7	2	2013-07-23	4	99	NA	54	45	31	0.387596	27	0	3	108.905	34.2678
1300	205	7	3	2013-07-24	4	103	NA	53	51	37	0.950306	27.5	0	3	108.905	34.2678
1301	206	7	4	2013-07-25	4	113	NA	57	50	41	0.397115	29.5	45	3	108.905	34.2678
1302	207	7	5	2013-07-26	4	160	NA	67	54	128	0.681769	30.5	45	3	108.905	34.2678
1303	208	7	6	2013-07-27	4	50	NA	48	45	78	1.20629	29.5	-135	3	108.905	34.2678
1304	209	7	7	2013-07-28	4	35	NA	53	44	84	0.673148	27	-90	3	108.905	34.2678
1305	210	7	1	2013-07-29	4	43	NA	68	47	42	0.248586	26.5	-135	3	108.905	34.2678
1306	211	7	2	2013-07-30	4	64	NA	87	44	188	0.244893	28	0	3	108.905	34.2678
1307	212	7	3	2013-07-31	4	95	NA	100	40	NA	0.523028	28	0	3	108.905	34.2678
1308	213	8	4	2013-08-01	4	69	NA	65	33	NA	0.316448	29	0	3	108.905	34.2678
1309	214	8	5	2013-08-02	4	69	NA	60	36	NA	0.56512	27	0	3	108.905	34.2678
1310	215	8	6	2013-08-03	4	69	NA	79	40	NA	0.620895	29	0	3	108.905	34.2678
1311	216	8	7	2013-08-04	4	68	NA	82	41	NA	0.377809	30.5	0	3	108.905	34.2678
1312	217	8	1	2013-08-05	4	69	NA	77	37	NA	0.437175	31.5	45	3	108.905	34.2678
1313	218	8	2	2013-08-06	4	89	18	88	38	NA	0.530756	31	0	3	108.905	34.2678
1314	219	8	3	2013-08-07	4	46	NA	59	30	35	0.290268	28	0	3	108.905	34.2678
1315	220	8	4	2013-08-08	4	32	27	70	36	42	0.353116	25	180	3	108.905	34.2678
1316	221	8	5	2013-08-09	4	77	23	95	46	65	0.24673	26.5	0	3	108.905	34.2678
1317	222	8	6	2013-08-10	4	94	24	97	49	81	0.548899	29	45	3	108.905	34.2678
1318	223	8	7	2013-08-11	4	87	NA	NA	41	47	0.662039	29	0	3	108.905	34.2678
1319	224	8	1	2013-08-12	4	45	23	57	38	46	0.711695	29	-90	3	108.905	34.2678
1320	225	8	2	2013-08-13	4	63	NA	75	41	75	0.495699	29.5	0	3	108.905	34.2678
1321	226	8	3	2013-08-14	4	65	NA	70	29	63	0.644375	30.5	45	3	108.905	34.2678
1322	227	8	4	2013-08-15	4	57	12	48	24	84	0.524439	31	0	3	108.905	34.2678
1323	228	8	5	2013-08-16	4	68	56	69	24	67	0.778247	32.5	0	3	108.905	34.2678
1324	229	8	6	2013-08-17	4	77	62	82	28	85	0.688418	32	0	3	108.905	34.2678
1325	230	8	7	2013-08-18	4	87	37	95	33	113	0.616322	30.5	45	3	108.905	34.2678
1326	231	8	1	2013-08-19	4	75	23	58	27	107	1.07959	30	45	3	108.905	34.2678
1327	232	8	2	2013-08-20	4	85	38	NA	31	NA	0.67045	29	0	3	108.905	34.2678
1328	233	8	3	2013-08-21	4	124	35	NA	36	143	1.14919	29	0	3	108.905	34.2678
1329	234	8	4	2013-08-22	4	88	25	68	34	130	0.73222	29.5	0	3	108.905	34.2678
1330	235	8	5	2013-08-23	4	160	48	52	38	193	1.87525	29.5	0	3	108.905	34.2678
1331	236	8	6	2013-08-24	4	193	37	77	48	138	0.730797	28	0	3	108.905	34.2678
1332	237	8	7	2013-08-25	4	110	41	75	43	140	0.866321	26.5	0	3	108.905	34.2678
1333	238	8	1	2013-08-26	4	119	54	78	56	188	1.5334	28	0	3	108.905	34.2678
1334	239	8	2	2013-08-27	4	125	22	85	43	95	1.2232	28	-135	3	108.905	34.2678
1335	240	8	3	2013-08-28	4	43	NA	62	32	48	0.804807	25	-90	3	108.905	34.2678
1336	241	8	4	2013-08-29	4	NA	NA	NA	NA	NA	0.058441	25.5	0	3	108.905	34.2678
1337	242	8	5	2013-08-30	4	38	19	83	33	66	0.218774	25	45	3	108.905	34.2678
1338	243	8	6	2013-08-31	4	82	40	94	41	106	0.562473	25	45	3	108.905	34.2678
1339	244	9	7	2013-09-01	4	NA	NA	NA	NA	NA	0.73418	23.5	0	3	108.905	34.2678
1340	245	9	1	2013-09-02	4	113	37	62	45	NA	0.434478	24	0	3	108.905	34.2678
1341	246	9	2	2013-09-03	4	156	42	87	54	146	1.12585	24	0	3	108.905	34.2678
1342	247	9	3	2013-09-04	4	120	62	67	44	60	0.4263	23	0	3	108.905	34.2678
1343	248	9	4	2013-09-05	4	80	52	83	42	74	1.37177	22.5	-90	3	108.905	34.2678
1344	249	9	5	2013-09-06	4	113	28	102	49	92	0.463967	23.5	0	3	108.905	34.2678
1345	250	9	6	2013-09-07	4	118	25	103	51	33	0.635975	22.5	0	3	108.905	34.2678
1346	251	9	7	2013-09-08	4	103	20	67	44	46	0.550556	20	0	3	108.905	34.2678
1347	252	9	1	2013-09-09	4	186	59	108	54	59	0.712103	22.5	0	3	108.905	34.2678
1348	253	9	2	2013-09-10	4	99	55	88	46	82	0.912565	22.5	0	3	108.905	34.2678
1349	254	9	3	2013-09-11	4	127	40	106	56	98	1.1704	23.5	0	3	108.905	34.2678
1350	255	9	4	2013-09-12	4	142	25	89	59	130	0.789559	26	0	3	108.905	34.2678
1351	256	9	5	2013-09-13	4	70	27	107	55	NA	0.200819	27	0	3	108.905	34.2678
1352	257	9	6	2013-09-14	4	69	30	106	59	65	0.146161	26	0	3	108.905	34.2678
1353	258	9	7	2013-09-15	4	99	NA	100	59	156	0.552629	27	45	3	108.905	34.2678
1354	259	9	1	2013-09-16	4	43	NA	48	40	48	0.519932	27.5	0	3	108.905	34.2678
1355	260	9	2	2013-09-17	4	80	NA	67	43	44	1.1898	28	0	3	108.905	34.2678
1356	261	9	3	2013-09-18	4	80	17	65	41	83	0.568587	27.5	0	3	108.905	34.2678
1357	262	9	4	2013-09-19	4	38	NA	62	35	23	0.405324	23.5	NA	3	108.905	34.2678
1358	263	9	5	2013-09-20	4	79	33	67	40	37	0.631665	23	0	3	108.905	34.2678
1359	264	9	6	2013-09-21	4	45	NA	58	40	31	0.367105	23	45	3	108.905	34.2678
1360	265	9	7	2013-09-22	4	NA	NA	NA	NA	NA	0.853958	21.5	-90	3	108.905	34.2678
1361	266	9	1	2013-09-23	4	33	54	49	28	12	0.095262	20.5	0	3	108.905	34.2678
1362	267	9	2	2013-09-24	4	52	57	78	38	16	0.266347	16.5	-135	3	108.905	34.2678
1363	268	9	3	2013-09-25	4	97	51	102	46	16	0.266061	16.5	180	3	108.905	34.2678
1364	269	9	4	2013-09-26	4	128	53	108	42	25	0.493028	18.5	0	3	108.905	34.2678
1365	270	9	5	2013-09-27	4	149	98	113	65	42	0.170165	20	0	3	108.905	34.2678
1366	271	9	6	2013-09-28	4	117	58	109	77	36	0.527877	22	45	3	108.905	34.2678
1367	272	9	7	2013-09-29	4	224	55	136	83	82	0.782192	23	0	3	108.905	34.2678
1368	273	9	1	2013-09-30	4	148	28	104	55	60	1.14939	21.5	0	3	108.905	34.2678
1369	274	10	2	2013-10-01	4	78	84	106	55	29	0.343264	23.5	45	3	108.905	34.2678
1370	275	10	3	2013-10-02	4	110	38	108	55	53	0.31589	22	0	3	108.905	34.2678
1371	276	10	4	2013-10-03	4	170	64	123	NA	78	1.07546	21.5	45	3	108.905	34.2678
1372	277	10	5	2013-10-04	4	248	53	142	NA	73	0.82918	22	0	3	108.905	34.2678
1373	278	10	6	2013-10-05	4	192	50	123	NA	85	1.06949	21.5	45	3	108.905	34.2678
1374	279	10	7	2013-10-06	4	113	38	113	NA	85	1.20654	22	0	3	108.905	34.2678
1375	280	10	1	2013-10-07	4	152	76	140	NA	55	1.16829	23	0	3	108.905	34.2678
1376	281	10	2	2013-10-08	4	100	52	113	NA	47	0.694681	22	0	3	108.905	34.2678
1377	282	10	3	2013-10-09	4	200	66	132	NA	75	0.559418	22	0	3	108.905	34.2678
1378	283	10	4	2013-10-10	4	80	51	108	NA	39	0.389929	22.5	45	3	108.905	34.2678
1379	284	10	5	2013-10-11	4	85	43	121	55	45	0.312874	22.5	180	3	108.905	34.2678
1380	285	10	6	2013-10-12	4	143	49	129	57	NA	0.445002	23.5	0	3	108.905	34.2678
1381	286	10	7	2013-10-13	4	69	70	105	34	32	0.47999	23.5	0	3	108.905	34.2678
1382	287	10	1	2013-10-14	4	46	33	60	34	23	0.540187	23.5	0	3	108.905	34.2678
1383	288	10	2	2013-10-15	4	59	34	73	50	17	0.344005	14.5	0	3	108.905	34.2678
1384	289	10	3	2013-10-16	4	78	38	73	62	13	0.466661	15	45	3	108.905	34.2678
1385	290	10	4	2013-10-17	4	122	54	88	68	17	0.319647	15	0	3	108.905	34.2678
1386	291	10	5	2013-10-18	4	133	37	98	74	23	0.727692	15	-135	3	108.905	34.2678
1387	292	10	6	2013-10-19	4	60	52	103	73	36	0.865388	15	180	3	108.905	34.2678
1388	293	10	7	2013-10-20	4	22	17	75	56	18	0.836617	14	45	3	108.905	34.2678
1389	294	10	1	2013-10-21	4	80	35	105	68	30	0.253172	15	0	3	108.905	34.2678
1390	295	10	2	2013-10-22	4	NA	NA	NA	NA	NA	0.575738	16	0	3	108.905	34.2678
1391	296	10	3	2013-10-23	4	NA	NA	NA	NA	NA	0.423907	16	45	3	108.905	34.2678
1392	297	10	4	2013-10-24	4	NA	NA	NA	NA	NA	0.440445	15.5	45	3	108.905	34.2678
1393	298	10	5	2013-10-25	4	152	55	NA	NA	24	1.20637	13.5	0	3	108.905	34.2678
1394	299	10	6	2013-10-26	4	NA	92	135	87	28	0.82921	13	45	3	108.905	34.2678
1395	300	10	7	2013-10-27	4	NA	64	141	102	29	1.0856	12.5	0	3	108.905	34.2678
1396	301	10	1	2013-10-28	4	380	NA	NA	105	44	1.04011	15	45	3	108.905	34.2678
1397	302	10	2	2013-10-29	4	NA	NA	NA	NA	NA	0.368243	12.5	0	3	108.905	34.2678
1398	303	10	3	2013-10-30	4	65	19	48	32	NA	0.630478	11	45	3	108.905	34.2678
1399	304	10	4	2013-10-31	4	NA	NA	NA	NA	NA	0.413017	11	0	3	108.905	34.2678
1400	305	11	5	2013-11-01	4	45	24	NA	NA	23	0.195557	11	0	3	108.905	34.2678
1401	306	11	6	2013-11-02	4	58	24	NA	49	22	0.291844	12	0	3	108.905	34.2678
1402	307	11	7	2013-11-03	4	58	55	NA	51	19	0.329316	12	45	3	108.905	34.2678
1403	308	11	1	2013-11-04	4	NA	NA	NA	NA	NA	0.43004	10	0	3	108.905	34.2678
1404	309	11	2	2013-11-05	4	NA	NA	NA	NA	NA	0.263678	13.5	45	3	108.905	34.2678
1405	310	11	3	2013-11-06	4	122	22	100	51	31	0.587988	12	180	3	108.905	34.2678
1406	311	11	4	2013-11-07	4	137	40	107	48	23	0.186844	12.5	45	3	108.905	34.2678
1407	312	11	5	2013-11-08	4	85	33	102	42	24	0.684039	10.5	-90	3	108.905	34.2678
1408	313	11	6	2013-11-09	4	32	16	65	39	15	1.05503	11	-90	3	108.905	34.2678
1409	314	11	7	2013-11-10	4	28	17	70	36	NA	0.572263	8.5	-90	3	108.905	34.2678
1410	315	11	1	2013-11-11	4	NA	48	80	39	NA	0.216276	8.5	45	3	108.905	34.2678
1411	316	11	2	2013-11-12	4	NA	42	68	38	7	0.272264	9	0	3	108.905	34.2678
1412	317	11	3	2013-11-13	4	105	51	84	67	26	0.55875	9.5	0	3	108.905	34.2678
1413	318	11	4	2013-11-14	4	NA	NA	NA	NA	NA	0.666052	10.5	180	3	108.905	34.2678
1414	319	11	5	2013-11-15	4	NA	NA	NA	NA	NA	0.20071	11	45	3	108.905	34.2678
1415	320	11	6	2013-11-16	4	NA	NA	NA	NA	NA	0.364282	9.5	180	3	108.905	34.2678
1416	321	11	7	2013-11-17	4	NA	NA	NA	NA	NA	0.383882	9.5	180	3	108.905	34.2678
1417	322	11	1	2013-11-18	4	NA	NA	NA	NA	NA	0.325737	8.5	135	3	108.905	34.2678
1418	323	11	2	2013-11-19	4	NA	NA	NA	NA	NA	0.382677	8	180	3	108.905	34.2678
1419	324	11	3	2013-11-20	4	NA	NA	NA	NA	NA	0.393221	8.5	45	3	108.905	34.2678
1420	325	11	4	2013-11-21	4	NA	NA	NA	NA	NA	0.577872	7.5	0	3	108.905	34.2678
1421	326	11	5	2013-11-22	4	NA	101	131	87	36	0.279685	7	0	3	108.905	34.2678
1422	327	11	6	2013-11-23	4	80	27	69	51	20	0.2465	7	180	4	108.905	34.2678
1423	328	11	7	2013-11-24	4	NA	NA	NA	NA	NA	0.461929	7	180	4	108.905	34.2678
1424	329	11	1	2013-11-25	4	NA	NA	NA	NA	NA	0.26452	7	45	3	108.905	34.2678
1425	330	11	2	2013-11-26	4	60	51	85	39	21	0.405416	6.5	180	3	108.905	34.2678
1426	331	11	3	2013-11-27	4	NA	NA	NA	NA	NA	0.146466	5	135	4	108.905	34.2678
1427	332	11	4	2013-11-28	4	NA	NA	NA	NA	NA	0.099273	4	135	3	108.905	34.2678
1428	333	11	5	2013-11-29	4	NA	NA	NA	NA	NA	0.194422	4	45	3	108.905	34.2678
1429	334	11	6	2013-11-30	4	NA	81	NA	NA	NA	0.168214	5.5	45	3	108.905	34.2678
1430	335	12	7	2013-12-01	4	NA	NA	NA	NA	NA	0.245847	7	180	3	108.905	34.2678
1431	336	12	1	2013-12-02	4	NA	102	NA	NA	34	0.378789	7.5	135	3	108.905	34.2678
1432	337	12	2	2013-12-03	4	NA	59	97	52	19	0.086421	6	45	3	108.905	34.2678
1433	338	12	3	2013-12-04	4	104	76	102	87	30	0.15368	6.5	45	3	108.905	34.2678
1434	339	12	4	2013-12-05	4	64	61	87	62	24	0.162409	6.5	135	3	108.905	34.2678
1435	340	12	5	2013-12-06	4	186	98	112	45	32	0.253388	6	180	3	108.905	34.2678
1436	341	12	6	2013-12-07	4	287	NA	119	NA	NA	0.370926	6	0	3	108.905	34.2678
1437	342	12	7	2013-12-08	4	NA	72	93	68	NA	0.550814	6	0	3	108.905	34.2678
1438	343	12	1	2013-12-09	4	63	65	78	51	17	0.107897	4	135	4	108.905	34.2678
1439	344	12	2	2013-12-10	4	114	70	87	59	16	0.554708	3.5	135	3	108.905	34.2678
1440	345	12	3	2013-12-11	4	132	63	102	101	24	0.176339	2.5	-45	3	108.905	34.2678
1441	346	12	4	2013-12-12	4	NA	76	107	104	18	0.240949	3.5	180	3	108.905	34.2678
1442	347	12	5	2013-12-13	4	NA	92	118	107	25	0.219727	3	0	3	108.905	34.2678
1443	348	12	6	2013-12-14	4	NA	84	110	107	18	0.25842	3	-135	3	108.905	34.2678
1444	349	12	7	2013-12-15	4	NA	36	84	106	28	0.182136	4	-135	3	108.905	34.2678
1445	350	12	1	2013-12-16	4	NA	61	105	103	14	0.263627	6	0	3	108.905	34.2678
1446	351	12	2	2013-12-17	4	306	81	107	64	26	0.553921	3.5	0	3	108.905	34.2678
1447	352	12	3	2013-12-18	4	416	77	128	77	15	0.389937	2	0	3	108.905	34.2678
1448	353	12	4	2013-12-19	4	427	88	125	88	13	1.29657	1.5	0	3	108.905	34.2678
1449	354	12	5	2013-12-20	4	413	97	131	103	14	0.159995	0	45	3	108.905	34.2678
1450	355	12	6	2013-12-21	4	416	101	132	107	20	0.714444	2	-90	3	108.905	34.2678
1451	356	12	7	2013-12-22	4	417	107	136	106	13	0.405583	1.5	45	3	108.905	34.2678
1452	357	12	1	2013-12-23	4	500	104	157	106	22	0.503662	1	135	3	108.905	34.2678
1453	358	12	2	2013-12-24	4	500	110	162	106	20	0.310062	1	0	3	108.905	34.2678
1454	359	12	3	2013-12-25	4	500	104	146	NA	39	0.655841	1	NA	3	108.905	34.2678
1455	360	12	4	2013-12-26	4	78	50	97	54	NA	0.530343	1	135	4	108.905	34.2678
1456	361	12	5	2013-12-27	4	104	67	107	63	65	0.225455	0	135	3	108.905	34.2678
1457	362	12	6	2013-12-28	4	147	71	114	78	87	0.078634	-1	135	3	108.905	34.2678
1458	363	12	7	2013-12-29	4	175	92	119	89	NA	0.152957	1	0	3	108.905	34.2678
1459	364	12	1	2013-12-30	4	138	60	104	88	NA	0.146754	1.5	135	3	108.905	34.2678
1460	365	12	2	2013-12-31	4	125	52	98	86	9	0.182693	4.5	180	3	108.905	34.2678
1461	1	1	2	2013-01-01	5	104	37	94	33	23	0.358166	0	0	3	109.05	34.3234
1462	2	1	3	2013-01-02	5	82	38	68	29	17	0.275381	-2.5	45	3	109.05	34.3234
1463	3	1	4	2013-01-03	5	43	14	54	21	25	0.434722	-3.5	0	3	109.05	34.3234
1464	4	1	5	2013-01-04	5	144	65	88	43	10	0.350911	-3	0	3	109.05	34.3234
1465	5	1	6	2013-01-05	5	239	103	113	67	9	0.603731	-2.5	180	3	109.05	34.3234
1466	6	1	7	2013-01-06	5	370	81	127	97	8	0.337876	-2.5	180	3	109.05	34.3234
1467	7	1	1	2013-01-07	5	342	82	131	96	8	0.631143	-1	-135	3	109.05	34.3234
1468	8	1	2	2013-01-08	5	310	71	122	85	5	0.440118	-0.5	180	3	109.05	34.3234
1469	9	1	3	2013-01-09	5	219	62	103	74	12	0.348595	0	90	3	109.05	34.3234
1470	10	1	4	2013-01-10	5	315	101	125	90	8	0.507807	-1	45	3	109.05	34.3234
1471	11	1	5	2013-01-11	5	232	86	115	80	23	0.391714	1	180	3	109.05	34.3234
1472	12	1	6	2013-01-12	5	245	83	111	78	14	0.393696	2	-90	3	109.05	34.3234
1473	13	1	7	2013-01-13	5	316	70	119	96	11	0.499418	2	0	3	109.05	34.3234
1474	14	1	1	2013-01-14	5	411	57	117	104	25	0.197267	0.5	0	3	109.05	34.3234
1475	15	1	2	2013-01-15	5	99	NA	NA	63	41	0.422403	1.5	-90	3	109.05	34.3234
1476	16	1	3	2013-01-16	5	169	58	111	79	27	0.346049	3	0	3	109.05	34.3234
1477	17	1	4	2013-01-17	5	231	66	111	98	27	0.37223	2.5	0	3	109.05	34.3234
1478	18	1	5	2013-01-18	5	321	88	139	108	9	0.55335	1.5	0	3	109.05	34.3234
1479	19	1	6	2013-01-19	5	426	91	138	114	7	0.695149	1	180	3	109.05	34.3234
1480	20	1	7	2013-01-20	5	376	63	124	110	6	0.676288	0	-90	3	109.05	34.3234
1481	21	1	1	2013-01-21	5	83	65	86	90	30	0.657427	2	-135	3	109.05	34.3234
1482	22	1	2	2013-01-22	5	NA	NA	NA	NA	NA	0.700228	3.5	0	3	109.05	34.3234
1483	23	1	3	2013-01-23	5	NA	NA	NA	NA	NA	0.458674	4	-135	3	109.05	34.3234
1484	24	1	4	2013-01-24	5	58	45	81	78	38	0.121258	3.5	135	3	109.05	34.3234
1485	25	1	5	2013-01-25	5	108	57	106	98	20	0.211194	5	45	3	109.05	34.3234
1486	26	1	6	2013-01-26	5	173	89	116	101	13	0.249657	5.5	180	3	109.05	34.3234
1487	27	1	7	2013-01-27	5	196	79	111	101	15	0.320302	6	45	3	109.05	34.3234
1488	28	1	1	2013-01-28	5	306	81	127	106	9	0.435042	5.5	-135	3	109.05	34.3234
1489	29	1	2	2013-01-29	5	343	68	116	108	23	0.469136	5.5	-135	3	109.05	34.3234
1490	30	1	3	2013-01-30	5	422	84	132	111	15	0.432977	6.5	-90	3	109.05	34.3234
1491	31	1	4	2013-01-31	5	334	56	116	111	12	1.19698	6	-135	3	109.05	34.3234
1492	32	2	5	2013-02-01	5	432	74	125	116	10	0.211355	5.5	0	3	109.05	34.3234
1493	33	2	6	2013-02-02	5	381	63	115	116	8	0.928754	4.5	0	3	109.05	34.3234
1494	34	2	7	2013-02-03	5	213	42	101	111	4	0.373154	5	-90	3	109.05	34.3234
1495	35	2	1	2013-02-04	5	180	50	85	112	6	0.552684	5	180	3	109.05	34.3234
1496	36	2	2	2013-02-05	5	153	74	97	110	23	0.366276	5.5	-90	3	109.05	34.3234
1497	37	2	3	2013-02-06	5	335	69	107	115	11	0.21652	3.5	0	3	109.05	34.3234
1498	38	2	4	2013-02-07	5	216	55	NA	111	15	0.237205	1.5	-90	3	109.05	34.3234
1499	39	2	5	2013-02-08	5	172	52	NA	108	17	0.181328	1.5	0	3	109.05	34.3234
1500	40	2	6	2013-02-09	5	336	95	NA	112	28	0.784745	2.5	180	3	109.05	34.3234
1501	41	2	7	2013-02-10	5	499	60	78	114	22	0.248313	3.5	135	3	109.05	34.3234
1502	42	2	1	2013-02-11	5	312	41	53	113	9	0.516529	2	-135	3	109.05	34.3234
1503	43	2	2	2013-02-12	5	186	53	47	110	39	0.365779	2.5	0	3	109.05	34.3234
1504	44	2	3	2013-02-13	5	112	25	53	109	45	0.636218	4	45	3	109.05	34.3234
1505	45	2	4	2013-02-14	5	144	57	67	110	24	0.442563	4	180	3	109.05	34.3234
1506	46	2	5	2013-02-15	5	79	29	53	110	43	0.505799	4	180	3	109.05	34.3234
1507	47	2	6	2013-02-16	5	342	65	73	118	39	1.19317	5.5	45	3	109.05	34.3234
1508	48	2	7	2013-02-17	5	305	59	82	113	34	0.849102	4	0	3	109.05	34.3234
1509	49	2	1	2013-02-18	5	130	23	67	102	34	0.68496	3.5	180	3	109.05	34.3234
1510	50	2	2	2013-02-19	5	142	55	67	103	30	0.520818	3	NA	3	109.05	34.3234
1511	51	2	3	2013-02-20	5	153	99	100	104	19	1.73918	4.5	0	3	109.05	34.3234
1512	52	2	4	2013-02-21	5	190	86	112	106	39	1.18755	4.5	0	3	109.05	34.3234
1513	53	2	5	2013-02-22	5	169	57	108	105	53	0.424147	7	0	3	109.05	34.3234
1514	54	2	6	2013-02-23	5	278	60	113	108	52	0.805438	8	45	3	109.05	34.3234
1515	55	2	7	2013-02-24	5	343	80	115	111	54	0.653942	9.5	0	3	109.05	34.3234
1516	56	2	1	2013-02-25	5	366	93	121	111	17	1.00531	9	-45	3	109.05	34.3234
1517	57	2	2	2013-02-26	5	362	101	129	108	27	0.417127	8	NA	3	109.05	34.3234
1518	58	2	3	2013-02-27	5	387	77	112	55	77	1.56303	9.5	NA	3	109.05	34.3234
1519	59	2	4	2013-02-28	5	306	80	109	55	35	1.01992	10	135	3	109.05	34.3234
1520	60	3	5	2013-03-01	5	67	34	58	24	35	0.476797	6	90	4	109.05	34.3234
1521	61	3	6	2013-03-02	5	120	90	105	40	23	0.83632	7	NA	3	109.05	34.3234
1522	62	3	7	2013-03-03	5	117	55	95	40	41	0.528793	8.5	90	3	109.05	34.3234
1523	63	3	1	2013-03-04	5	125	47	95	40	44	0.598803	11	0	3	109.05	34.3234
1524	64	3	2	2013-03-05	5	195	60	107	55	51	0.467634	12.5	0	3	109.05	34.3234
1525	65	3	3	2013-03-06	5	163	64	97	57	47	0.756622	12.5	135	3	109.05	34.3234
1526	66	3	4	2013-03-07	5	147	50	107	61	38	0.667517	14.5	180	3	109.05	34.3234
1527	67	3	5	2013-03-08	5	129	53	111	62	76	0.260612	18	0	3	109.05	34.3234
1528	68	3	6	2013-03-09	5	326	25	93	57	32	1.84698	19	180	3	109.05	34.3234
1529	69	3	7	2013-03-10	5	133	34	55	57	27	0.950743	13.5	90	4	109.05	34.3234
1530	70	3	1	2013-03-11	5	115	51	70	71	25	1.66567	12.5	0	3	109.05	34.3234
1531	71	3	2	2013-03-12	5	289	65	94	79	20	1.7006	11	-135	3	109.05	34.3234
1532	72	3	3	2013-03-13	5	333	59	89	93	17	1.73554	13	180	3	109.05	34.3234
1533	73	3	4	2013-03-14	5	170	44	NA	70	31	0.9478	11.5	0	3	109.05	34.3234
1534	74	3	5	2013-03-15	5	220	47	94	42	41	1.22892	12.5	0	3	109.05	34.3234
1535	75	3	6	2013-03-16	5	269	57	104	51	17	1.6695	10	0	3	109.05	34.3234
1536	76	3	7	2013-03-17	5	172	56	92	48	64	1.17236	14.5	135	4	109.05	34.3234
1537	77	3	1	2013-03-18	5	89	31	106	40	41	0.60329	17	135	4	109.05	34.3234
1538	78	3	2	2013-03-19	5	128	34	115	48	30	0.586133	18.5	180	3	109.05	34.3234
1539	79	3	3	2013-03-20	5	113	41	89	41	NA	0.437027	17	-135	3	109.05	34.3234
1540	80	3	4	2013-03-21	5	168	38	95	49	26	0.760546	16	-45	3	109.05	34.3234
1541	81	3	5	2013-03-22	5	127	37	104	51	40	0.903764	14.5	-135	3	109.05	34.3234
1542	82	3	6	2013-03-23	5	206	49	107	56	47	0.387462	17	-135	3	109.05	34.3234
1543	83	3	7	2013-03-24	5	115	42	70	45	46	1.21656	14.5	135	3	109.05	34.3234
1544	84	3	1	2013-03-25	5	120	54	93	53	NA	0.46143	13.5	0	3	109.05	34.3234
1545	85	3	2	2013-03-26	5	129	26	98	70	48	0.557129	13.5	0	3	109.05	34.3234
1546	86	3	3	2013-03-27	5	127	52	115	NA	52	0.354825	16	NA	3	109.05	34.3234
1547	87	3	4	2013-03-28	5	117	49	112	NA	46	0.490494	16	45	3	109.05	34.3234
1548	88	3	5	2013-03-29	5	198	43	99	66	39	1.36751	17	0	3	109.05	34.3234
1549	89	3	6	2013-03-30	5	222	48	101	70	71	1.04316	17	0	3	109.05	34.3234
1550	90	3	7	2013-03-31	5	228	37	88	74	48	1.74982	17.5	NA	3	109.05	34.3234
1551	91	4	1	2013-04-01	5	195	41	108	74	59	0.802201	16	-90	3	109.05	34.3234
1552	92	4	2	2013-04-02	5	133	60	101	67	25	0.986034	14	45	3	109.05	34.3234
1553	93	4	3	2013-04-03	5	166	57	105	71	81	0.847062	16	180	3	109.05	34.3234
1554	94	4	4	2013-04-04	5	143	24	82	66	33	1.39747	14	NA	3	109.05	34.3234
1555	95	4	5	2013-04-05	5	67	33	57	53	36	0.310275	12	180	4	109.05	34.3234
1556	96	4	6	2013-04-06	5	80	25	80	58	47	0.303851	11.5	NA	3	109.05	34.3234
1557	97	4	7	2013-04-07	5	112	49	100	67	48	0.57089	14	45	3	109.05	34.3234
1558	98	4	1	2013-04-08	5	103	18	74	64	48	0.553253	15	135	3	109.05	34.3234
1559	99	4	2	2013-04-09	5	55	14	58	59	54	0.343866	12.5	45	4	109.05	34.3234
1560	100	4	3	2013-04-10	5	63	21	74	62	52	0.312893	12.5	NA	3	109.05	34.3234
1561	101	4	4	2013-04-11	5	NA	NA	NA	NA	NA	0.414122	15.5	0	3	109.05	34.3234
1562	102	4	5	2013-04-12	5	NA	11	62	81	30	0.668924	18	-90	3	109.05	34.3234
1563	103	4	6	2013-04-13	5	NA	15	49	96	71	0.318371	20	-135	3	109.05	34.3234
1564	104	4	7	2013-04-14	5	NA	18	50	NA	39	0.409199	22.5	NA	3	109.05	34.3234
1565	105	4	1	2013-04-15	5	NA	21	59	NA	55	0.519001	24	-90	3	109.05	34.3234
1566	106	4	2	2013-04-16	5	NA	NA	NA	NA	NA	0.667838	25	-90	3	109.05	34.3234
1567	107	4	3	2013-04-17	5	150	NA	NA	NA	NA	0.590444	26	180	3	109.05	34.3234
1568	108	4	4	2013-04-18	5	178	20	47	35	39	3.57191	NA	0	3	109.05	34.3234
1569	109	4	5	2013-04-19	5	98	8	37	44	17	1.21153	15.5	0	5	109.05	34.3234
1570	110	4	6	2013-04-20	5	99	11	39	43	19	0.783678	12.5	0	3	109.05	34.3234
1571	111	4	7	2013-04-21	5	182	15	NA	59	18	1.47782	13	0	3	109.05	34.3234
1572	112	4	1	2013-04-22	5	224	10	58	71	5	0.756432	12	-135	3	109.05	34.3234
1573	113	4	2	2013-04-23	5	168	16	64	76	27	0.951871	17.5	180	3	109.05	34.3234
1574	114	4	3	2013-04-24	5	192	19	102	78	45	0.814523	19	0	3	109.05	34.3234
1575	115	4	4	2013-04-25	5	83	17	89	NA	63	0.583322	21	45	3	109.05	34.3234
1576	116	4	5	2013-04-26	5	127	25	98	NA	85	0.441478	22	0	3	109.05	34.3234
1577	117	4	6	2013-04-27	5	NA	NA	NA	NA	NA	0.369651	22.5	0	3	109.05	34.3234
1578	118	4	7	2013-04-28	5	NA	NA	NA	NA	NA	1.39963	25	NA	3	109.05	34.3234
1579	119	4	1	2013-04-29	5	62	10	64	47	19	0.334507	20	-135	3	109.05	34.3234
1580	120	4	2	2013-04-30	5	54	3	52	42	55	0.276985	18.5	45	3	109.05	34.3234
1581	121	5	3	2013-05-01	5	109	3	82	54	27	0.493398	20	0	3	109.05	34.3234
1582	122	5	4	2013-05-02	5	57	4	83	50	52	0.698571	21	0	3	109.05	34.3234
1583	123	5	5	2013-05-03	5	97	5	72	62	NA	0.668774	24.5	0	3	109.05	34.3234
1584	124	5	6	2013-05-04	5	125	6	57	65	43	1.73229	23	0	3	109.05	34.3234
1585	125	5	7	2013-05-05	5	130	5	50	67	31	1.31755	20.5	0	4	109.05	34.3234
1586	126	5	1	2013-05-06	5	110	14	38	47	13	0.929473	19	-135	3	109.05	34.3234
1587	127	5	2	2013-05-07	5	133	26	50	29	NA	0.765699	20.5	0	3	109.05	34.3234
1588	128	5	3	2013-05-08	5	99	25	59	28	NA	0.630756	19.5	-135	3	109.05	34.3234
1589	129	5	4	2013-05-09	5	26	25	53	21	NA	0.495813	20	180	3	109.05	34.3234
1590	130	5	5	2013-05-10	5	48	25	70	22	NA	0.179396	20.5	0	3	109.05	34.3234
1591	131	5	6	2013-05-11	5	39	24	72	18	27	0.082523	23.5	180	3	109.05	34.3234
1592	132	5	7	2013-05-12	5	50	25	84	18	32	0.196307	25.5	0	3	109.05	34.3234
1593	133	5	1	2013-05-13	5	67	24	67	19	44	0.247499	27	0	3	109.05	34.3234
1594	134	5	2	2013-05-14	5	89	26	69	24	NA	0.759317	27	0	3	109.05	34.3234
1595	135	5	3	2013-05-15	5	130	18	NA	33	38	1.04891	25	-135	3	109.05	34.3234
1596	136	5	4	2013-05-16	5	114	NA	54	40	43	0.749154	23	-90	3	109.05	34.3234
1597	137	5	5	2013-05-17	5	88	19	55	40	12	0.669199	20	-135	3	109.05	34.3234
1598	138	5	6	2013-05-18	5	52	19	54	32	29	0.613822	22.5	-90	3	109.05	34.3234
1599	139	5	7	2013-05-19	5	75	19	63	30	24	0.846359	24	45	3	109.05	34.3234
1600	140	5	1	2013-05-20	5	90	20	73	30	34	0.288679	25.5	0	3	109.05	34.3234
1601	141	5	2	2013-05-21	5	105	20	95	33	NA	0.350377	27.5	0	3	109.05	34.3234
1602	142	5	3	2013-05-22	5	90	20	68	36	NA	0.952835	27.5	0	3	109.05	34.3234
1603	143	5	4	2013-05-23	5	97	19	35	36	48	0.80394	27.5	-90	3	109.05	34.3234
1604	144	5	5	2013-05-24	5	94	19	47	39	19	1.1772	24	-45	3	109.05	34.3234
1605	145	5	6	2013-05-25	5	90	19	48	47	NA	1.30141	19.5	-135	3	109.05	34.3234
1606	146	5	7	2013-05-26	5	52	18	30	45	25	0.346841	23	-90	3	109.05	34.3234
1607	147	5	1	2013-05-27	5	67	19	35	43	50	0.536251	24	0	3	109.05	34.3234
1608	148	5	2	2013-05-28	5	54	18	35	40	17	0.625193	21.5	180	3	109.05	34.3234
1609	149	5	3	2013-05-29	5	23	18	33	32	25	0.215949	19.5	-90	3	109.05	34.3234
1610	150	5	4	2013-05-30	5	39	20	48	35	16	0.315029	17	-135	3	109.05	34.3234
1611	151	5	5	2013-05-31	5	36	19	45	36	19	0.434545	21	0	3	109.05	34.3234
1612	152	6	6	2013-06-01	5	43	19	69	37	37	0.176177	24	0	3	109.05	34.3234
1613	153	6	7	2013-06-02	5	64	19	80	38	47	0.638504	26.5	45	3	109.05	34.3234
1614	154	6	1	2013-06-03	5	67	19	62	38	NA	0.400827	27	0	3	109.05	34.3234
1615	155	6	2	2013-06-04	5	60	12	49	38	37	0.369006	27.5	45	3	109.05	34.3234
1616	156	6	3	2013-06-05	5	63	5	29	38	46	0.824617	27.5	0	3	109.05	34.3234
1617	157	6	4	2013-06-06	5	53	5	33	38	NA	0.694245	29	0	3	109.05	34.3234
1618	158	6	5	2013-06-07	5	43	6	49	42	45	0.506803	28	0	3	109.05	34.3234
1619	159	6	6	2013-06-08	5	110	7	33	46	45	1.63824	25.5	0	3	109.05	34.3234
1620	160	6	7	2013-06-09	5	18	5	25	42	17	0.432808	24.5	-90	3	109.05	34.3234
1621	161	6	1	2013-06-10	5	25	6	33	42	30	0.322843	22.5	180	3	109.05	34.3234
1622	162	6	2	2013-06-11	5	30	6	37	42	39	0.283733	24	135	3	109.05	34.3234
1623	163	6	3	2013-06-12	5	52	6	43	44	48	0.084852	25	0	3	109.05	34.3234
1624	164	6	4	2013-06-13	5	33	6	23	42	35	0.417772	25.5	0	3	109.05	34.3234
1625	165	6	5	2013-06-14	5	62	5	18	44	NA	1.33401	28	45	3	109.05	34.3234
1626	166	6	6	2013-06-15	5	73	6	25	49	41	0.935957	29.5	45	3	109.05	34.3234
1627	167	6	7	2013-06-16	5	85	8	38	53	55	0.662614	30	0	3	109.05	34.3234
1628	168	6	1	2013-06-17	5	100	7	60	40	67	0.778285	31	0	3	109.05	34.3234
1629	169	6	2	2013-06-18	5	114	9	40	26	112	2.15928	NA	0	3	109.05	34.3234
1630	170	6	3	2013-06-19	5	163	11	24	37	65	3.33594	NA	0	3	109.05	34.3234
1631	171	6	4	2013-06-20	5	107	13	38	29	34	1.42939	28	0	3	109.05	34.3234
1632	172	6	5	2013-06-21	5	23	8	29	17	24	1.10959	25	180	3	109.05	34.3234
1633	173	6	6	2013-06-22	5	36	6	37	18	33	0.687403	24	135	3	109.05	34.3234
1634	174	6	7	2013-06-23	5	83	7	59	24	NA	0.27443	26.5	-135	3	109.05	34.3234
1635	175	6	1	2013-06-24	5	95	9	58	27	NA	0.412433	25.5	-90	3	109.05	34.3234
1636	176	6	2	2013-06-25	5	43	8	55	24	51	0.510551	27.5	-90	3	109.05	34.3234
1637	177	6	3	2013-06-26	5	42	9	48	26	30	0.340391	29.5	45	3	109.05	34.3234
1638	178	6	4	2013-06-27	5	42	7	58	31	55	0.258342	30.5	0	3	109.05	34.3234
1639	179	6	5	2013-06-28	5	57	6	44	31	42	0.109016	30.5	-135	3	109.05	34.3234
1640	180	6	6	2013-06-29	5	42	6	15	29	40	0.345295	31.5	0	3	109.05	34.3234
1641	181	6	7	2013-06-30	5	49	6	15	33	40	0.805377	32	0	3	109.05	34.3234
1642	182	7	1	2013-07-01	5	62	7	38	40	37	0.716184	31.5	0	3	109.05	34.3234
1643	183	7	2	2013-07-02	5	72	8	44	34	12	0.851925	29.5	-90	3	109.05	34.3234
1644	184	7	3	2013-07-03	5	78	7	39	16	52	1.0716	29.5	0	3	109.05	34.3234
1645	185	7	4	2013-07-04	5	54	7	37	12	15	0.330054	28	NA	3	109.05	34.3234
1646	186	7	5	2013-07-05	5	57	7	40	13	56	0.238249	29.5	-135	3	109.05	34.3234
1647	187	7	6	2013-07-06	5	118	7	43	19	70	0.748422	30	0	3	109.05	34.3234
1648	188	7	7	2013-07-07	5	129	7	32	19	70	0.8289	31	0	3	109.05	34.3234
1649	189	7	1	2013-07-08	5	85	8	49	21	37	0.92691	30.5	45	3	109.05	34.3234
1650	190	7	2	2013-07-09	5	39	8	34	18	35	0.454779	27	NA	3	109.05	34.3234
1651	191	7	3	2013-07-10	5	20	8	28	18	30	0.407599	26.5	180	3	109.05	34.3234
1652	192	7	4	2013-07-11	5	33	7	32	22	56	0.369086	28.5	45	3	109.05	34.3234
1653	193	7	5	2013-07-12	5	65	7	32	31	66	0.197016	29.5	0	3	109.05	34.3234
1654	194	7	6	2013-07-13	5	64	6	25	35	35	0.497194	29.5	0	3	109.05	34.3234
1655	195	7	7	2013-07-14	5	120	8	27	52	49	1.07401	28.5	45	3	109.05	34.3234
1656	196	7	1	2013-07-15	5	132	10	NA	28	NA	0.734795	27.5	180	3	109.05	34.3234
1657	197	7	2	2013-07-16	5	57	14	47	11	23	0.282147	28.5	180	3	109.05	34.3234
1658	198	7	3	2013-07-17	5	NA	14	57	16	12	0.801286	26.5	45	3	109.05	34.3234
1659	199	7	4	2013-07-18	5	NA	15	44	16	6	0.628444	24.5	-90	3	109.05	34.3234
1660	200	7	5	2013-07-19	5	63	15	54	19	NA	0.897143	26.5	-45	3	109.05	34.3234
1661	201	7	6	2013-07-20	5	107	15	45	17	39	0.921803	28	-90	3	109.05	34.3234
1662	202	7	7	2013-07-21	5	NA	15	37	25	45	0.9155	28	0	3	109.05	34.3234
1663	203	7	1	2013-07-22	5	NA	14	37	20	17	0.339508	26	0	3	109.05	34.3234
1664	204	7	2	2013-07-23	5	NA	14	29	24	13	0.418409	27	0	3	109.05	34.3234
1665	205	7	3	2013-07-24	5	192	15	42	35	31	0.966838	27.5	0	3	109.05	34.3234
1666	206	7	4	2013-07-25	5	NA	17	47	36	50	0.387679	29.5	45	3	109.05	34.3234
1667	207	7	5	2013-07-26	5	123	16	42	33	38	0.708114	30.5	45	3	109.05	34.3234
1668	208	7	6	2013-07-27	5	64	16	40	21	18	1.24764	29.5	-135	3	109.05	34.3234
1669	209	7	7	2013-07-28	5	38	15	39	18	18	0.692839	27	-90	3	109.05	34.3234
1670	210	7	1	2013-07-29	5	25	15	42	19	5	0.271106	26.5	-135	3	109.05	34.3234
1671	211	7	2	2013-07-30	5	55	16	43	22	38	0.269349	28	0	3	109.05	34.3234
1672	212	7	3	2013-07-31	5	128	17	57	25	41	0.554455	28	0	3	109.05	34.3234
1673	213	8	4	2013-08-01	5	55	15	44	11	25	0.340426	29	0	3	109.05	34.3234
1674	214	8	5	2013-08-02	5	69	16	48	15	36	0.582295	27	0	3	109.05	34.3234
1675	215	8	6	2013-08-03	5	100	15	48	16	25	0.704041	29	0	3	109.05	34.3234
1676	216	8	7	2013-08-04	5	80	15	50	17	33	0.361757	30.5	0	3	109.05	34.3234
1677	217	8	1	2013-08-05	5	63	15	43	13	33	0.430766	31.5	45	3	109.05	34.3234
1678	218	8	2	2013-08-06	5	77	15	44	14	30	0.527236	31	0	3	109.05	34.3234
1679	219	8	3	2013-08-07	5	42	18	40	12	11	0.295551	28	0	3	109.05	34.3234
1680	220	8	4	2013-08-08	5	38	16	48	14	10	0.356996	25	180	3	109.05	34.3234
1681	221	8	5	2013-08-09	5	82	16	50	17	20	0.243035	26.5	0	3	109.05	34.3234
1682	222	8	6	2013-08-10	5	83	16	48	22	32	0.503063	29	45	3	109.05	34.3234
1683	223	8	7	2013-08-11	5	48	15	42	15	19	0.671133	29	0	3	109.05	34.3234
1684	224	8	1	2013-08-12	5	63	16	39	18	21	0.725973	29	-90	3	109.05	34.3234
1685	225	8	2	2013-08-13	5	90	16	40	22	25	0.467087	29.5	0	3	109.05	34.3234
1686	226	8	3	2013-08-14	5	77	16	38	18	27	0.641489	30.5	45	3	109.05	34.3234
1687	227	8	4	2013-08-15	5	70	16	29	17	30	0.518771	31	0	3	109.05	34.3234
1688	228	8	5	2013-08-16	5	72	16	39	18	22	0.780894	32.5	0	3	109.05	34.3234
1689	229	8	6	2013-08-17	5	74	17	48	21	18	0.713208	32	0	3	109.05	34.3234
1690	230	8	7	2013-08-18	5	83	19	47	25	44	0.591176	30.5	45	3	109.05	34.3234
1691	231	8	1	2013-08-19	5	69	21	45	24	52	1.10705	30	45	3	109.05	34.3234
1692	232	8	2	2013-08-20	5	92	20	47	28	40	0.687014	29	0	3	109.05	34.3234
1693	233	8	3	2013-08-21	5	145	18	40	27	68	1.14103	29	0	3	109.05	34.3234
1694	234	8	4	2013-08-22	5	142	17	42	24	46	0.724239	29.5	0	3	109.05	34.3234
1695	235	8	5	2013-08-23	5	203	20	40	28	42	1.8076	29.5	0	3	109.05	34.3234
1696	236	8	6	2013-08-24	5	239	18	58	39	NA	0.790042	28	0	3	109.05	34.3234
1697	237	8	7	2013-08-25	5	128	20	49	38	44	0.861572	26.5	0	3	109.05	34.3234
1698	238	8	1	2013-08-26	5	142	22	43	49	49	1.55223	28	0	3	109.05	34.3234
1699	239	8	2	2013-08-27	5	102	17	34	30	28	1.17814	28	-135	3	109.05	34.3234
1700	240	8	3	2013-08-28	5	55	19	39	27	16	0.814951	25	-90	3	109.05	34.3234
1701	241	8	4	2013-08-29	5	35	16	45	27	20	0.05552	25.5	0	3	109.05	34.3234
1702	242	8	5	2013-08-30	5	43	18	50	27	34	0.203177	25	45	3	109.05	34.3234
1703	243	8	6	2013-08-31	5	95	22	62	36	34	0.567965	25	45	3	109.05	34.3234
1704	244	9	7	2013-09-01	5	153	20	60	45	50	0.735986	23.5	0	3	109.05	34.3234
1705	245	9	1	2013-09-02	5	99	22	42	45	40	0.429675	24	0	3	109.05	34.3234
1706	246	9	2	2013-09-03	5	153	20	64	56	51	1.21191	24	0	3	109.05	34.3234
1707	247	9	3	2013-09-04	5	143	20	69	NA	17	0.44887	23	0	3	109.05	34.3234
1708	248	9	4	2013-09-05	5	68	19	62	NA	20	1.44986	22.5	-90	3	109.05	34.3234
1709	249	9	5	2013-09-06	5	92	19	60	NA	50	0.501801	23.5	0	3	109.05	34.3234
1710	250	9	6	2013-09-07	5	117	20	59	NA	29	0.638752	22.5	0	3	109.05	34.3234
1711	251	9	7	2013-09-08	5	NA	NA	NA	NA	NA	0.553656	20	0	3	109.05	34.3234
1712	252	9	1	2013-09-09	5	150	19	58	NA	20	0.813219	22.5	0	3	109.05	34.3234
1713	253	9	2	2013-09-10	5	114	18	69	40	28	0.970012	22.5	0	3	109.05	34.3234
1714	254	9	3	2013-09-11	5	145	20	65	43	34	1.24345	23.5	0	3	109.05	34.3234
1715	255	9	4	2013-09-12	5	162	18	63	48	30	0.804992	26	0	3	109.05	34.3234
1716	256	9	5	2013-09-13	5	42	17	53	34	19	0.20853	27	0	3	109.05	34.3234
1717	257	9	6	2013-09-14	5	63	18	67	41	31	0.139477	26	0	3	109.05	34.3234
1718	258	9	7	2013-09-15	5	105	21	62	51	53	0.509417	27	45	3	109.05	34.3234
1719	259	9	1	2013-09-16	5	52	17	25	38	43	0.504217	27.5	0	3	109.05	34.3234
1720	260	9	2	2013-09-17	5	80	18	35	45	34	1.2326	28	0	3	109.05	34.3234
1721	261	9	3	2013-09-18	5	93	20	39	50	71	0.581887	27.5	0	3	109.05	34.3234
1722	262	9	4	2013-09-19	5	50	18	42	46	18	0.405714	23.5	NA	3	109.05	34.3234
1723	263	9	5	2013-09-20	5	NA	18	42	51	20	0.577441	23	0	3	109.05	34.3234
1724	264	9	6	2013-09-21	5	64	18	44	54	18	0.413187	23	45	3	109.05	34.3234
1725	265	9	7	2013-09-22	5	175	22	45	82	37	0.853238	21.5	-90	3	109.05	34.3234
1726	266	9	1	2013-09-23	5	55	22	40	54	13	0.074769	20.5	0	3	109.05	34.3234
1727	267	9	2	2013-09-24	5	48	32	52	56	10	0.267983	16.5	-135	3	109.05	34.3234
1728	268	9	3	2013-09-25	5	68	4	57	47	9	0.266075	16.5	180	3	109.05	34.3234
1729	269	9	4	2013-09-26	5	100	7	70	25	13	0.485393	18.5	0	3	109.05	34.3234
1730	270	9	5	2013-09-27	5	NA	NA	NA	NA	NA	0.173289	20	0	3	109.05	34.3234
1731	271	9	6	2013-09-28	5	63	4	69	27	8	0.556038	22	45	3	109.05	34.3234
1732	272	9	7	2013-09-29	5	275	9	NA	51	36	0.817706	23	0	3	109.05	34.3234
1733	273	9	1	2013-09-30	5	188	4	62	43	35	1.11227	21.5	0	3	109.05	34.3234
1734	274	10	2	2013-10-01	5	117	4	78	44	12	0.335569	23.5	45	3	109.05	34.3234
1735	275	10	3	2013-10-02	5	182	7	72	52	41	0.335908	22	0	3	109.05	34.3234
1736	276	10	4	2013-10-03	5	189	6	104	64	17	1.12391	21.5	45	3	109.05	34.3234
1737	277	10	5	2013-10-04	5	183	5	94	59	42	0.856179	22	0	3	109.05	34.3234
1738	278	10	6	2013-10-05	5	235	7	82	69	52	1.10179	21.5	45	3	109.05	34.3234
1739	279	10	7	2013-10-06	5	204	7	68	65	48	1.20064	22	0	3	109.05	34.3234
1740	280	10	1	2013-10-07	5	216	7	105	77	29	1.20243	23	0	3	109.05	34.3234
1741	281	10	2	2013-10-08	5	206	6	100	82	30	0.747885	22	0	3	109.05	34.3234
1742	282	10	3	2013-10-09	5	252	6	101	NA	32	0.586213	22	0	3	109.05	34.3234
1743	283	10	4	2013-10-10	5	112	5	88	NA	15	0.414256	22.5	45	3	109.05	34.3234
1744	284	10	5	2013-10-11	5	125	8	85	NA	31	0.304155	22.5	180	3	109.05	34.3234
1745	285	10	6	2013-10-12	5	175	8	88	61	34	0.448044	23.5	0	3	109.05	34.3234
1746	286	10	7	2013-10-13	5	112	6	85	56	18	0.497531	23.5	0	3	109.05	34.3234
1747	287	10	1	2013-10-14	5	65	5	55	52	11	0.500091	23.5	0	3	109.05	34.3234
1748	288	10	2	2013-10-15	5	48	6	48	54	10	0.33777	14.5	0	3	109.05	34.3234
1749	289	10	3	2013-10-16	5	63	13	54	NA	5	0.468485	15	45	3	109.05	34.3234
1750	290	10	4	2013-10-17	5	104	11	62	NA	11	0.288676	15	0	3	109.05	34.3234
1751	291	10	5	2013-10-18	5	115	10	69	54	4	0.711673	15	-135	3	109.05	34.3234
1752	292	10	6	2013-10-19	5	105	9	63	50	8	0.914652	15	180	3	109.05	34.3234
1753	293	10	7	2013-10-20	5	89	24	67	53	5	0.836685	14	45	3	109.05	34.3234
1754	294	10	1	2013-10-21	5	90	20	77	56	7	0.266417	15	0	3	109.05	34.3234
1755	295	10	2	2013-10-22	5	149	18	105	67	4	0.619782	16	0	3	109.05	34.3234
1756	296	10	3	2013-10-23	5	144	17	95	64	9	0.449106	16	45	3	109.05	34.3234
1757	297	10	4	2013-10-24	5	115	40	78	60	15	0.465422	15.5	45	3	109.05	34.3234
1758	298	10	5	2013-10-25	5	170	35	85	51	NA	1.27615	13.5	0	3	109.05	34.3234
1759	299	10	6	2013-10-26	5	213	32	99	61	NA	0.718718	13	45	3	109.05	34.3234
1760	300	10	7	2013-10-27	5	277	32	110	80	NA	1.1817	12.5	0	3	109.05	34.3234
1761	301	10	1	2013-10-28	5	289	24	102	79	NA	1.06019	15	45	3	109.05	34.3234
1762	302	10	2	2013-10-29	5	287	21	95	95	5	0.358785	12.5	0	3	109.05	34.3234
1763	303	10	3	2013-10-30	5	155	14	63	82	7	0.630478	11	45	3	109.05	34.3234
1764	304	10	4	2013-10-31	5	85	8	47	79	5	0.413054	11	0	3	109.05	34.3234
1765	305	11	5	2013-11-01	5	75	7	52	51	6	0.195629	11	0	3	109.05	34.3234
1766	306	11	6	2013-11-02	5	99	8	64	38	5	0.291413	12	0	3	109.05	34.3234
1767	307	11	7	2013-11-03	5	133	9	68	38	5	0.384614	12	45	3	109.05	34.3234
1768	308	11	1	2013-11-04	5	NA	NA	NA	NA	NA	0.427221	10	0	3	109.05	34.3234
1769	309	11	2	2013-11-05	5	NA	NA	NA	NA	NA	0.27758	13.5	45	3	109.05	34.3234
1770	310	11	3	2013-11-06	5	NA	NA	NA	NA	NA	0.694438	12	180	3	109.05	34.3234
1771	311	11	4	2013-11-07	5	NA	NA	NA	NA	NA	0.187297	12.5	45	3	109.05	34.3234
1772	312	11	5	2013-11-08	5	169	11	67	25	5	0.677427	10.5	-90	3	109.05	34.3234
1773	313	11	6	2013-11-09	5	NA	9	49	14	6	1.05503	11	-90	3	109.05	34.3234
1774	314	11	7	2013-11-10	5	49	10	45	10	6	0.606085	8.5	-90	3	109.05	34.3234
1775	315	11	1	2013-11-11	5	70	12	48	14	5	0.217491	8.5	45	3	109.05	34.3234
1776	316	11	2	2013-11-12	5	70	23	47	14	5	0.265419	9	0	3	109.05	34.3234
1777	317	11	3	2013-11-13	5	85	20	54	19	6	0.558826	9.5	0	3	109.05	34.3234
1778	318	11	4	2013-11-14	5	99	20	55	16	9	0.775487	10.5	180	3	109.05	34.3234
1779	319	11	5	2013-11-15	5	NA	NA	NA	NA	NA	0.21496	11	45	3	109.05	34.3234
1780	320	11	6	2013-11-16	5	NA	NA	NA	NA	NA	0.345406	9.5	180	3	109.05	34.3234
1781	321	11	7	2013-11-17	5	NA	NA	NA	NA	NA	0.397859	9.5	180	3	109.05	34.3234
1782	322	11	1	2013-11-18	5	NA	NA	NA	NA	NA	0.328316	8.5	135	3	109.05	34.3234
1783	323	11	2	2013-11-19	5	138	40	99	NA	5	0.407006	8	180	3	109.05	34.3234
1784	324	11	3	2013-11-20	5	143	38	101	NA	NA	0.437783	8.5	45	3	109.05	34.3234
1785	325	11	4	2013-11-21	5	NA	NA	NA	NA	NA	0.584746	7.5	0	3	109.05	34.3234
1786	326	11	5	2013-11-22	5	NA	NA	NA	NA	NA	0.278231	7	0	3	109.05	34.3234
1787	327	11	6	2013-11-23	5	33	19	59	NA	11	0.2465	7	180	4	109.05	34.3234
1788	328	11	7	2013-11-24	5	19	24	48	46	10	0.513444	7	180	4	109.05	34.3234
1789	329	11	1	2013-11-25	5	62	42	69	58	5	0.280002	7	45	3	109.05	34.3234
1790	330	11	2	2013-11-26	5	49	28	65	57	6	0.378078	6.5	180	3	109.05	34.3234
1791	331	11	3	2013-11-27	5	35	25	50	51	14	0.148378	5	135	4	109.05	34.3234
1792	332	11	4	2013-11-28	5	54	28	50	46	14	0.100812	4	135	3	109.05	34.3234
1793	333	11	5	2013-11-29	5	85	31	67	35	5	0.211174	4	45	3	109.05	34.3234
1794	334	11	6	2013-11-30	5	80	41	69	43	6	0.192725	5.5	45	3	109.05	34.3234
1795	335	12	7	2013-12-01	5	100	37	82	NA	NA	0.262896	7	180	3	109.05	34.3234
1796	336	12	1	2013-12-02	5	NA	NA	NA	NA	NA	0.375465	7.5	135	3	109.05	34.3234
1797	337	12	2	2013-12-03	5	NA	NA	NA	NA	NA	0.092843	6	45	3	109.05	34.3234
1798	338	12	3	2013-12-04	5	NA	51	83	54	NA	0.137483	6.5	45	3	109.05	34.3234
1799	339	12	4	2013-12-05	5	NA	56	70	43	NA	0.19304	6.5	135	3	109.05	34.3234
1800	340	12	5	2013-12-06	5	124	40	87	53	7	0.256044	6	180	3	109.05	34.3234
1801	341	12	6	2013-12-07	5	140	53	105	66	10	0.391433	6	0	3	109.05	34.3234
1802	342	12	7	2013-12-08	5	98	40	79	54	12	0.558312	6	0	3	109.05	34.3234
1803	343	12	1	2013-12-09	5	52	36	62	42	18	0.112999	4	135	4	109.05	34.3234
1804	344	12	2	2013-12-10	5	92	55	62	NA	11	0.53281	3.5	135	3	109.05	34.3234
1805	345	12	3	2013-12-11	5	80	34	59	NA	23	0.181585	2.5	-45	3	109.05	34.3234
1806	346	12	4	2013-12-12	5	99	49	83	NA	10	0.276663	3.5	180	3	109.05	34.3234
1807	347	12	5	2013-12-13	5	NA	44	82	48	14	0.231856	3	0	3	109.05	34.3234
1808	348	12	6	2013-12-14	5	NA	62	99	NA	9	0.31269	3	-135	3	109.05	34.3234
1809	349	12	7	2013-12-15	5	NA	40	67	NA	18	0.181703	4	-135	3	109.05	34.3234
1810	350	12	1	2013-12-16	5	NA	42	78	NA	13	0.275064	6	0	3	109.05	34.3234
1811	351	12	2	2013-12-17	5	288	58	101	82	6	0.540771	3.5	0	3	109.05	34.3234
1812	352	12	3	2013-12-18	5	396	52	103	NA	5	0.369576	2	0	3	109.05	34.3234
1813	353	12	4	2013-12-19	5	427	49	94	NA	5	1.29514	1.5	0	3	109.05	34.3234
1814	354	12	5	2013-12-20	5	415	58	103	NA	5	0.159995	0	45	3	109.05	34.3234
1815	355	12	6	2013-12-21	5	379	55	97	NA	5	0.696603	2	-90	3	109.05	34.3234
1816	356	12	7	2013-12-22	5	451	55	102	NA	5	0.390592	1.5	45	3	109.05	34.3234
1817	357	12	1	2013-12-23	5	478	53	111	NA	5	0.500105	1	135	3	109.05	34.3234
1818	358	12	2	2013-12-24	5	493	54	112	NA	5	0.310062	1	0	3	109.05	34.3234
1819	359	12	3	2013-12-25	5	500	55	122	111	5	0.653264	1	NA	3	109.05	34.3234
1820	360	12	4	2013-12-26	5	176	24	68	58	24	0.550585	1	135	4	109.05	34.3234
1821	361	12	5	2013-12-27	5	112	48	82	58	9	0.225794	0	135	3	109.05	34.3234
1822	362	12	6	2013-12-28	5	92	36	74	50	17	0.087465	-1	135	3	109.05	34.3234
1823	363	12	7	2013-12-29	5	176	53	98	79	6	0.153697	1	0	3	109.05	34.3234
1824	364	12	1	2013-12-30	5	98	44	74	56	21	0.156175	1.5	135	3	109.05	34.3234
1825	365	12	2	2013-12-31	5	59	32	70	56	21	0.193884	4.5	180	3	109.05	34.3234
1826	1	1	2	2013-01-01	6	218	47	113	77	12	0.367032	0	0	3	108.938	34.3472
1827	2	1	3	2013-01-02	6	74	32	54	53	13	0.278345	-2.5	45	3	108.938	34.3472
1828	3	1	4	2013-01-03	6	48	22	44	48	18	0.436408	-3.5	0	3	108.938	34.3472
1829	4	1	5	2013-01-04	6	150	61	85	69	5	0.355124	-3	0	3	108.938	34.3472
1830	5	1	6	2013-01-05	6	312	87	101	68	14	0.605308	-2.5	180	3	108.938	34.3472
1831	6	1	7	2013-01-06	6	466	63	57	74	14	0.333819	-2.5	180	3	108.938	34.3472
1832	7	1	1	2013-01-07	6	440	83	69	70	14	0.628921	-1	-135	3	108.938	34.3472
1833	8	1	2	2013-01-08	6	444	62	60	79	15	0.41318	-0.5	180	3	108.938	34.3472
1834	9	1	3	2013-01-09	6	211	48	54	37	17	0.355249	0	90	3	108.938	34.3472
1835	10	1	4	2013-01-10	6	389	82	64	67	14	0.468969	-1	45	3	108.938	34.3472
1836	11	1	5	2013-01-11	6	272	65	57	51	22	0.378427	1	180	3	108.938	34.3472
1837	12	1	6	2013-01-12	6	309	92	64	55	15	0.409506	2	-90	3	108.938	34.3472
1838	13	1	7	2013-01-13	6	403	87	59	77	12	0.505432	2	0	3	108.938	34.3472
1839	14	1	1	2013-01-14	6	462	77	77	92	11	0.212131	0.5	0	3	108.938	34.3472
1840	15	1	2	2013-01-15	6	127	53	54	35	23	0.425108	1.5	-90	3	108.938	34.3472
1841	16	1	3	2013-01-16	6	213	71	53	63	15	0.330408	3	0	3	108.938	34.3472
1842	17	1	4	2013-01-17	6	188	61	62	62	17	0.376531	2.5	0	3	108.938	34.3472
1843	18	1	5	2013-01-18	6	293	64	72	98	12	0.549239	1.5	0	3	108.938	34.3472
1844	19	1	6	2013-01-19	6	NA	41	70	104	10	0.696425	1	180	3	108.938	34.3472
1845	20	1	7	2013-01-20	6	386	36	67	101	10	0.680133	0	-90	3	108.938	34.3472
1846	21	1	1	2013-01-21	6	110	54	45	54	26	0.663842	2	-135	3	108.938	34.3472
1847	22	1	2	2013-01-22	6	225	55	31	67	22	0.689398	3.5	0	3	108.938	34.3472
1848	23	1	3	2013-01-23	6	367	62	51	91	13	0.538449	4	-135	3	108.938	34.3472
1849	24	1	4	2013-01-24	6	69	45	21	51	40	0.121116	3.5	135	3	108.938	34.3472
1850	25	1	5	2013-01-25	6	196	104	33	68	20	0.200812	5	45	3	108.938	34.3472
1851	26	1	6	2013-01-26	6	242	68	45	77	15	0.244138	5.5	180	3	108.938	34.3472
1852	27	1	7	2013-01-27	6	207	66	45	75	14	0.319169	6	45	3	108.938	34.3472
1853	28	1	1	2013-01-28	6	401	87	50	101	11	0.432009	5.5	-135	3	108.938	34.3472
1854	29	1	2	2013-01-29	6	304	67	47	101	16	0.493862	5.5	-135	3	108.938	34.3472
1855	30	1	3	2013-01-30	6	379	64	72	105	11	0.42469	6.5	-90	3	108.938	34.3472
1856	31	1	4	2013-01-31	6	474	35	57	102	12	1.1842	6	-135	3	108.938	34.3472
1857	32	2	5	2013-02-01	6	410	25	73	107	12	0.211657	5.5	0	3	108.938	34.3472
1858	33	2	6	2013-02-02	6	360	17	68	109	11	1.05341	4.5	0	3	108.938	34.3472
1859	34	2	7	2013-02-03	6	163	14	59	102	10	0.372336	5	-90	3	108.938	34.3472
1860	35	2	1	2013-02-04	6	156	20	70	104	10	0.539495	5	180	3	108.938	34.3472
1861	36	2	2	2013-02-05	6	152	49	85	103	21	0.39251	5.5	-90	3	108.938	34.3472
1862	37	2	3	2013-02-06	6	289	49	95	105	13	0.218623	3.5	0	3	108.938	34.3472
1863	38	2	4	2013-02-07	6	193	48	73	102	17	0.237205	1.5	-90	3	108.938	34.3472
1864	39	2	5	2013-02-08	6	144	66	75	90	15	0.181328	1.5	0	3	108.938	34.3472
1865	40	2	6	2013-02-09	6	NA	NA	NA	NA	NA	0.716455	2.5	180	3	108.938	34.3472
1866	41	2	7	2013-02-10	6	NA	NA	NA	NA	NA	0.239917	3.5	135	3	108.938	34.3472
1867	42	2	1	2013-02-11	6	NA	NA	NA	NA	NA	0.478186	2	-135	3	108.938	34.3472
1868	43	2	2	2013-02-12	6	182	38	38	NA	35	0.366436	2.5	0	3	108.938	34.3472
1869	44	2	3	2013-02-13	6	92	37	37	86	33	0.669468	4	45	3	108.938	34.3472
1870	45	2	4	2013-02-14	6	159	39	42	98	21	0.439948	4	180	3	108.938	34.3472
1871	46	2	5	2013-02-15	6	74	35	40	85	39	0.51215	4	180	3	108.938	34.3472
1872	47	2	6	2013-02-16	6	293	39	43	103	41	1.16395	5.5	45	3	108.938	34.3472
1873	48	2	7	2013-02-17	6	280	39	60	101	23	0.84547	4	0	3	108.938	34.3472
1874	49	2	1	2013-02-18	6	102	22	23	17	32	0.682841	3.5	180	3	108.938	34.3472
1875	50	2	2	2013-02-19	6	119	29	52	17	26	0.520212	3	NA	3	108.938	34.3472
1876	51	2	3	2013-02-20	6	128	53	52	19	21	1.66991	4.5	0	3	108.938	34.3472
1877	52	2	4	2013-02-21	6	182	37	68	30	35	1.21128	4.5	0	3	108.938	34.3472
1878	53	2	5	2013-02-22	6	178	49	83	37	41	0.411948	7	0	3	108.938	34.3472
1879	54	2	6	2013-02-23	6	223	45	75	36	44	0.87315	8	45	3	108.938	34.3472
1880	55	2	7	2013-02-24	6	314	58	78	46	45	0.662698	9.5	0	3	108.938	34.3472
1881	56	2	1	2013-02-25	6	290	35	75	46	20	1.08684	9	-45	3	108.938	34.3472
1882	57	2	2	2013-02-26	6	386	31	NA	63	22	0.40893	8	NA	3	108.938	34.3472
1883	58	2	3	2013-02-27	6	317	31	105	50	41	1.59069	9.5	NA	3	108.938	34.3472
1884	59	2	4	2013-02-28	6	244	28	70	41	32	1.03591	10	135	3	108.938	34.3472
1885	60	3	5	2013-03-01	6	55	15	29	13	35	0.481126	6	90	4	108.938	34.3472
1886	61	3	6	2013-03-02	6	100	22	57	25	32	0.851453	7	NA	3	108.938	34.3472
1887	62	3	7	2013-03-03	6	123	27	60	29	41	0.551659	8.5	90	3	108.938	34.3472
1888	63	3	1	2013-03-04	6	144	31	NA	36	38	0.61981	11	0	3	108.938	34.3472
1889	64	3	2	2013-03-05	6	211	44	101	46	42	0.474435	12.5	0	3	108.938	34.3472
1890	65	3	3	2013-03-06	6	150	32	69	34	45	0.770598	12.5	135	3	108.938	34.3472
1891	66	3	4	2013-03-07	6	178	62	NA	NA	35	0.674467	14.5	180	3	108.938	34.3472
1892	67	3	5	2013-03-08	6	142	61	NA	NA	61	0.266596	18	0	3	108.938	34.3472
1893	68	3	6	2013-03-09	6	289	53	NA	30	32	1.83385	19	180	3	108.938	34.3472
1894	69	3	7	2013-03-10	6	112	15	38	28	33	0.950118	13.5	90	4	108.938	34.3472
1895	70	3	1	2013-03-11	6	90	13	54	36	29	1.64023	12.5	0	3	108.938	34.3472
1896	71	3	2	2013-03-12	6	249	43	83	44	21	1.67469	11	-135	3	108.938	34.3472
1897	72	3	3	2013-03-13	6	278	47	74	51	24	1.70915	13	180	3	108.938	34.3472
1898	73	3	4	2013-03-14	6	129	17	48	46	33	0.966672	11.5	0	3	108.938	34.3472
1899	74	3	5	2013-03-15	6	NA	NA	NA	NA	NA	1.27707	12.5	0	3	108.938	34.3472
1900	75	3	6	2013-03-16	6	NA	NA	NA	NA	NA	1.6695	10	0	3	108.938	34.3472
1901	76	3	7	2013-03-17	6	NA	NA	NA	NA	NA	1.13883	14.5	135	4	108.938	34.3472
1902	77	3	1	2013-03-18	6	89	NA	117	NA	39	0.655542	17	135	4	108.938	34.3472
1903	78	3	2	2013-03-19	6	209	63	NA	NA	29	0.587538	18.5	180	3	108.938	34.3472
1904	79	3	3	2013-03-20	6	98	69	NA	NA	47	0.447804	17	-135	3	108.938	34.3472
1905	80	3	4	2013-03-21	6	120	66	105	NA	32	0.769175	16	-45	3	108.938	34.3472
1906	81	3	5	2013-03-22	6	180	65	118	NA	34	0.871286	14.5	-135	3	108.938	34.3472
1907	82	3	6	2013-03-23	6	NA	NA	NA	NA	NA	0.385577	17	-135	3	108.938	34.3472
1908	83	3	7	2013-03-24	6	NA	NA	NA	NA	NA	1.19033	14.5	135	3	108.938	34.3472
1909	84	3	1	2013-03-25	6	NA	NA	NA	NA	NA	0.46143	13.5	0	3	108.938	34.3472
1910	85	3	2	2013-03-26	6	110	62	108	56	43	0.533305	13.5	0	3	108.938	34.3472
1911	86	3	3	2013-03-27	6	122	66	NA	NA	41	0.349272	16	NA	3	108.938	34.3472
1912	87	3	4	2013-03-28	6	149	74	NA	NA	40	0.474323	16	45	3	108.938	34.3472
1913	88	3	5	2013-03-29	6	132	82	104	37	39	1.33778	17	0	3	108.938	34.3472
1914	89	3	6	2013-03-30	6	145	78	120	37	55	1.04739	17	0	3	108.938	34.3472
1915	90	3	7	2013-03-31	6	153	65	97	46	45	1.83444	17.5	NA	3	108.938	34.3472
1916	91	4	1	2013-04-01	6	190	76	115	50	49	0.822032	16	-90	3	108.938	34.3472
1917	92	4	2	2013-04-02	6	93	90	103	47	31	0.943566	14	45	3	108.938	34.3472
1918	93	4	3	2013-04-03	6	122	91	123	47	71	0.860667	16	180	3	108.938	34.3472
1919	94	4	4	2013-04-04	6	107	73	102	47	36	1.39539	14	NA	3	108.938	34.3472
1920	95	4	5	2013-04-05	6	64	63	83	47	35	0.310283	12	180	4	108.938	34.3472
1921	96	4	6	2013-04-06	6	NA	NA	NA	NA	NA	0.310663	11.5	NA	3	108.938	34.3472
1922	97	4	7	2013-04-07	6	NA	NA	NA	NA	NA	0.56574	14	45	3	108.938	34.3472
1923	98	4	1	2013-04-08	6	NA	NA	NA	NA	NA	0.554089	15	135	3	108.938	34.3472
1924	99	4	2	2013-04-09	6	53	38	45	67	40	0.352007	12.5	45	4	108.938	34.3472
1925	100	4	3	2013-04-10	6	77	44	70	66	34	0.332219	12.5	NA	3	108.938	34.3472
1926	101	4	4	2013-04-11	6	94	55	88	67	36	0.424522	15.5	0	3	108.938	34.3472
1927	102	4	5	2013-04-12	6	108	45	NA	77	36	0.655559	18	-90	3	108.938	34.3472
1928	103	4	6	2013-04-13	6	83	53	102	69	55	0.304913	20	-135	3	108.938	34.3472
1929	104	4	7	2013-04-14	6	73	67	88	59	44	0.404887	22.5	NA	3	108.938	34.3472
1930	105	4	1	2013-04-15	6	103	66	87	64	46	0.526469	24	-90	3	108.938	34.3472
1931	106	4	2	2013-04-16	6	74	61	63	55	42	0.690867	25	-90	3	108.938	34.3472
1932	107	4	3	2013-04-17	6	NA	NA	NA	NA	NA	0.600093	26	180	3	108.938	34.3472
1933	108	4	4	2013-04-18	6	163	51	58	67	38	3.76922	NA	0	3	108.938	34.3472
1934	109	4	5	2013-04-19	6	93	39	47	72	24	1.21153	15.5	0	5	108.938	34.3472
1935	110	4	6	2013-04-20	6	NA	NA	NA	NA	NA	0.783772	12.5	0	3	108.938	34.3472
1936	111	4	7	2013-04-21	6	137	43	55	88	17	1.40264	13	0	3	108.938	34.3472
1937	112	4	1	2013-04-22	6	189	31	65	76	5	0.756452	12	-135	3	108.938	34.3472
1938	113	4	2	2013-04-23	6	147	23	104	63	29	0.983075	17.5	180	3	108.938	34.3472
1939	114	4	3	2013-04-24	6	138	47	106	56	45	0.863047	19	0	3	108.938	34.3472
1940	115	4	4	2013-04-25	6	90	48	92	42	55	0.619381	21	45	3	108.938	34.3472
1941	116	4	5	2013-04-26	6	78	54	80	43	68	0.453119	22	0	3	108.938	34.3472
1942	117	4	6	2013-04-27	6	93	53	85	53	76	0.382623	22.5	0	3	108.938	34.3472
1943	118	4	7	2013-04-28	6	118	54	80	45	70	1.48496	25	NA	3	108.938	34.3472
1944	119	4	1	2013-04-29	6	52	39	50	34	28	0.334508	20	-135	3	108.938	34.3472
1945	120	4	2	2013-04-30	6	43	46	49	31	62	0.271309	18.5	45	3	108.938	34.3472
1946	121	5	3	2013-05-01	6	84	51	87	43	26	0.518891	20	0	3	108.938	34.3472
1947	122	5	4	2013-05-02	6	68	55	60	38	89	0.686549	21	0	3	108.938	34.3472
1948	123	5	5	2013-05-03	6	63	53	53	43	93	0.676527	24.5	0	3	108.938	34.3472
1949	124	5	6	2013-05-04	6	90	47	43	40	84	1.70602	23	0	3	108.938	34.3472
1950	125	5	7	2013-05-05	6	99	34	40	39	45	1.31787	20.5	0	4	108.938	34.3472
1951	126	5	1	2013-05-06	6	75	30	33	39	41	0.929473	19	-135	3	108.938	34.3472
1952	127	5	2	2013-05-07	6	NA	NA	NA	NA	NA	0.765417	20.5	0	3	108.938	34.3472
1953	128	5	3	2013-05-08	6	NA	33	59	37	25	0.623711	19.5	-135	3	108.938	34.3472
1954	129	5	4	2013-05-09	6	42	32	59	34	29	0.482005	20	180	3	108.938	34.3472
1955	130	5	5	2013-05-10	6	100	35	73	43	51	0.181064	20.5	0	3	108.938	34.3472
1956	131	5	6	2013-05-11	6	84	34	74	37	65	0.084176	23.5	180	3	108.938	34.3472
1957	132	5	7	2013-05-12	6	97	32	84	38	81	0.195588	25.5	0	3	108.938	34.3472
1958	133	5	1	2013-05-13	6	114	30	77	38	83	0.257293	27	0	3	108.938	34.3472
1959	134	5	2	2013-05-14	6	103	30	68	42	68	0.757816	27	0	3	108.938	34.3472
1960	135	5	3	2013-05-15	6	120	31	60	42	61	1.04058	25	-135	3	108.938	34.3472
1961	136	5	4	2013-05-16	6	125	30	63	44	56	0.747468	23	-90	3	108.938	34.3472
1962	137	5	5	2013-05-17	6	83	29	58	40	20	0.669199	20	-135	3	108.938	34.3472
1963	138	5	6	2013-05-18	6	58	29	59	37	69	0.575624	22.5	-90	3	108.938	34.3472
1964	139	5	7	2013-05-19	6	99	32	67	41	46	0.861929	24	45	3	108.938	34.3472
1965	140	5	1	2013-05-20	6	124	34	78	43	49	0.307596	25.5	0	3	108.938	34.3472
1966	141	5	2	2013-05-21	6	119	34	83	47	115	0.348502	27.5	0	3	108.938	34.3472
1967	142	5	3	2013-05-22	6	104	35	65	47	68	0.936387	27.5	0	3	108.938	34.3472
1968	143	5	4	2013-05-23	6	93	31	49	42	91	0.757372	27.5	-90	3	108.938	34.3472
1969	144	5	5	2013-05-24	6	79	29	50	47	36	1.16752	24	-45	3	108.938	34.3472
1970	145	5	6	2013-05-25	6	98	28	54	54	21	1.30141	19.5	-135	3	108.938	34.3472
1971	146	5	7	2013-05-26	6	45	26	55	50	40	0.347923	23	-90	3	108.938	34.3472
1972	147	5	1	2013-05-27	6	NA	NA	NA	NA	NA	0.531407	24	0	3	108.938	34.3472
1973	148	5	2	2013-05-28	6	60	29	33	33	31	0.621703	21.5	180	3	108.938	34.3472
1974	149	5	3	2013-05-29	6	30	41	38	26	41	0.205862	19.5	-90	3	108.938	34.3472
1975	150	5	4	2013-05-30	6	60	45	54	33	23	0.315731	17	-135	3	108.938	34.3472
1976	151	5	5	2013-05-31	6	69	27	64	38	13	0.434853	21	0	3	108.938	34.3472
1977	152	6	6	2013-06-01	6	94	49	70	46	79	0.180811	24	0	3	108.938	34.3472
1978	153	6	7	2013-06-02	6	87	40	60	41	98	0.637349	26.5	45	3	108.938	34.3472
1979	154	6	1	2013-06-03	6	60	36	47	30	79	0.392505	27	0	3	108.938	34.3472
1980	155	6	2	2013-06-04	6	59	29	43	30	63	0.359295	27.5	45	3	108.938	34.3472
1981	156	6	3	2013-06-05	6	68	30	37	33	76	0.828847	27.5	0	3	108.938	34.3472
1982	157	6	4	2013-06-06	6	48	30	35	35	55	0.689924	29	0	3	108.938	34.3472
1983	158	6	5	2013-06-07	6	50	29	42	39	84	0.534133	28	0	3	108.938	34.3472
1984	159	6	6	2013-06-08	6	114	28	34	41	90	1.6004	25.5	0	3	108.938	34.3472
1985	160	6	7	2013-06-09	6	18	29	33	38	19	0.421217	24.5	-90	3	108.938	34.3472
1986	161	6	1	2013-06-10	6	33	30	33	38	45	0.322165	22.5	180	3	108.938	34.3472
1987	162	6	2	2013-06-11	6	33	30	39	36	61	0.281752	24	135	3	108.938	34.3472
1988	163	6	3	2013-06-12	6	NA	NA	NA	NA	NA	0.09649	25	0	3	108.938	34.3472
1989	164	6	4	2013-06-13	6	35	31	30	34	49	0.417767	25.5	0	3	108.938	34.3472
1990	165	6	5	2013-06-14	6	54	30	25	32	32	1.3388	28	45	3	108.938	34.3472
1991	166	6	6	2013-06-15	6	75	31	25	36	40	0.969722	29.5	45	3	108.938	34.3472
1992	167	6	7	2013-06-16	6	88	34	30	40	50	0.691522	30	0	3	108.938	34.3472
1993	168	6	1	2013-06-17	6	94	35	37	39	99	0.795923	31	0	3	108.938	34.3472
1994	169	6	2	2013-06-18	6	123	34	32	33	NA	2.13523	NA	0	3	108.938	34.3472
1995	170	6	3	2013-06-19	6	155	29	23	43	76	3.22576	NA	0	3	108.938	34.3472
1996	171	6	4	2013-06-20	6	100	30	27	33	44	1.43014	28	0	3	108.938	34.3472
1997	172	6	5	2013-06-21	6	20	27	25	24	17	1.11245	25	180	3	108.938	34.3472
1998	173	6	6	2013-06-22	6	39	31	32	18	NA	0.671138	24	135	3	108.938	34.3472
1999	174	6	7	2013-06-23	6	83	31	40	21	NA	0.262296	26.5	-135	3	108.938	34.3472
[truncated: 2,746 more rows]
